# Supplementary material for: HvDep1 Is a Positive Regulator of Culm Elongation and Grain Size in Barley and Impacts Yield in an Environment-Dependent Manner
Source: PLoS One. 2016 Dec 22;11(12):e0168924. doi: 10.1371/journal.pone.0168924 (PMC5179111; doi:10.1371/journal.pone.0168924)
Supplement: S1 Table — (XLSX) [file pone.0168924.s001.xlsx]

## Sheet: Sheet1
	Hv γ-subunit 1				Hv γ-subunit 2				HvDep1
	JLOC1_54398		JLOC1_51988		JLOC1_53714		JLOC1_3122		JLOC1_33378		JLOC1_34232
Tissue	FPKM	stdev	FPKM	stdev	FPKM	stdev	FPKM	stdev	FPKM	stdev	FPKM	stdev
4-day embryos dissected from germinating grains 1	22.102	7.4646	20.2544	2.99438	76.9894	24.7056	16.5546	9.10668	3.41921	1.11189	5.78651	1.35864
Etiolated seedling (10 days)2	1.52556	1.50277	0.149447	0.25885	17.3204	14.6881	40.6182	8.83793	1.67563	0.345021	0.964482	1.03792
Shoots from the seedlings (10 cm shoot stage)1	0.770302	0.106327	0.436006	0.755186	68.4996	26.5602	18.4488	4.2801	0.945149	0.902521	3.49443	3.08482
Peeled epidermis (4 weeks)2	3.92998	0.918612	1.19399	2.06805	23.6208	15.5783	35.5486	2.66414	0.89593	0.309433	0.0526667	0.0912213
Roots from the seedlings (10 cm shoot stage)1	35.932	8.16217	27.7433	10.8567	93.1477	31.7677	31.2858	14.4422	1.6461	1.32443	3.69604	2.53451
Root (4 weeks)2	32.4731	8.81676	5.87425	1.34016	40.5216	16.9511	29.0408	2.36263	2.64225	0.8598	2.63458	0.381423
Developing tillers at six leaf stage, 3rd internode1	0.149784	0.259433	0.214803	0.37205	114.751	70.7086	37.0502	2.76921	1.51443	1.13156	0.998489	0.689596
Rachis (5 weeks pa)2	0.137061	0.119688	0	0	21.7773	16.4027	23.4941	1.3021	6.6723	0.833834	4.94821	1.32852
Young developing inflorescences (5mm)1	0	0	0.385056	0.333519	83.7846	6.41767	16.407	0.594447	11.277	3.55297	27.4593	11.7533
Developing inflorescences (1-1.5 cm)1	0.10463	0.181225	0.249882	0.432808	80.2019	4.73036	14.9883	1.35295	5.22838	1.60971	12.4675	0.51909
Developing grain, bracts removed (5 DPA)1	6.23965	2.21292	4.1772	1.06281	41.5284	7.95964	7.54434	2.18152	0.703677	0.306574	1.22852	0.051648
Developing grain, bracts removed (15 DPA)1	4.08345	1.45105	3.70729	2.36861	47.4947	35.8047	6.67649	1.99114	0.365026	0.632245	0.540013	0.670709
Lemma (6 weeks pa)2	1.05515	0.23218	0.189343	0.327952	44.2266	34.6564	32.907	3.93631	4.43587	2.02554	3.72551	2.33381
Lodicule (6 weeks pa)2	0.592163	0.844639	0.481046	0.443566	14.6463	9.00672	32.6102	10.473	11.7296	5.17083	7.3707	3.24949
Palea (6 weeks pa)2	1.05186	0.380731	0.752397	0.823556	27.4419	7.34474	41.0839	2.22409	4.13955	1.29119	2.07836	0.654905
Senescing leaf (2 months)2	0.264073	0.228698	0	0	36.5157	20.2708	45.5856	8.07969	0	0	0.213057	0.369026
1 [ref 22, Consortium IBGS, Mayer KF, Waugh R, Brown JW, Schulman A, et al. (2012) A physical, genetic and functional sequence assembly of the barley genome. Nature 491: 711-716]
2 [unpublished data]
>AK359503.1_gamma1
ATGCAGGCCCCGGGCGGCGTCGGTGGAGGGGAGGCGGGGGACATGCGGGGCCGGCACCGGATCCAGGCCGAGCTCAAGAAGCTCGAGCAAGAAGCACGCTTCCTCGAGGAGGAACTTGAAAAGCTAAATAAAATGGATAAGGTGTCAGCAGCATTGCAAGAGTTTGTAGTAACAATTGAAAGCAAAGCAGACCCTCTACTTCCTGTAACTACCGGAGTTGCTTACCAGTCTTGGGATAGGTGGTTTGAAGGTCCGCAGGATCTGCGTAGATGCAAATGCTGGTTTTTGTGA
>JLOC1_54398.1 614 Cuffmerge_version4
ACATGGGATATTCCCTTCTCTACCAAACTGTTGATATTCTCAATTGAACTTCATACAGGAGGAACTTGAAAAGCTAAATAAAATGGATAAGGTGTCAGCAGCACTGCAAGAGTTTGTAGTAACAATTGAAAGCAAAGCAGACCCTCTACTTCCTGTAACTACCGGAGTTGCTTACCAGTCTTGGGATAGGTGGTTTGAAGGTCCGCAGGATCTGCGTAGATGCAAATGCTGGTTTTTGTGACAAAATGGTAAGAAAGTAAGAGTGACACCAAAACACAAGCAACAGCGAGGACCGATTATTTTCCCATAGAGTTTCTTCACAATCTCTGCTGAAGGAATTGTATGAGAAGGGTACTATGGAACAAGGGAGGACTAAGACTTTGTTCTTCAATAAGTTCT…
>JLOC1_51988.1 413 Cuffmerge_version4
CCGCACTCCGTGACACCTCTTGGTTTTGTTGGCTTTGCAGTGCAGCCCAATCCACGCACGCATCTGCCAGTTTGCTTCTTGACTGCTTGGCTGCGTGTGTCCGCCCGCCCACCCCACCGGATCGCGGATCGCACCCACCCACTATTCTATAGAGACTCTGCGCCATCGCCCAAGCAGCGCGGAGTGGAGGTCCTCTCGCTCGCTGCCGGCGCCACTCCTCTGACGCCTGACGGCGATGCAGGCCCCGGGCGGCGTCGGTGGAGGTGGAGGTGGAGGGGAGGCGGGGGACATGCGGGGCCGGCACCGGATCCAGGCCGAGCTCAAGAAGCTCGAGCAAGAAGCACGCTTCCTCGAGGTCCGCCCGCCCATGCCATCCTCGTTTCCTTCGTTACCTTCTCT…
>AK367089.1_gamma2
ATGAGGGGGGAGGCCAACGGAGGGGACCGGCGGCTGCGGGACGAGGATGGGGAGGAGGAGGAACCGCCGCAGCGGCAGGAGGAGGAGGAGAGGGCGGCGAAGCCGTCTTCTGGGCAGCAGCAGCAGCCCGCTGCCGCGGGGGCGGCGACGACCACGACGACGAGGAGCGTGGGGTACGTGGGGAAGCACCGCCTCTCCGCCGCCATCCAGCGCCTCGACCAGGAGCTCCAGTCACTCCAGGATGAATTGAATGAGCTTGAAACCATGGAACCTGCATCTGCGGCATGCCGAGAGGTGATCACTAGTACTGAAGGAAAGCCTGACCCGCTTCTTCCAATCACAAGTAGCCCGGAGAACTCTTCATGGGACAGGTGGTTCCAGCGCGTGCGAAGCTCTCGC…
>JLOC1_53714.1 198 rc Cuffmerge_version4
CCGCCGGAGGGGCAGGAGGAGGAGGAGAGGGCGGCGAAGCCGTCTTCTGGGCAGCAGCAGCAGCCCGCTGCCGCGGGGGCGGCGACGACCACGACGACGAGGAGCGTGGGGTACGTGGGGAAGCACCGCCTCTCCGCCGCCATCCAGCGCCTCGACCAGGAGCTCCAGTCACTCCAGGTACTTCCGGCTCCACCTCTC
>JLOC1_3122.2 565 Cuffmerge_version4
AGCTTGAAACCATGGAACCTGCATCTGCGGCATGCCGAGACCAGGGTGATCACTAGTACTGAAGGAAAGCCTGACCCGCTTCTTCCAATCACAAGTAGCCCGGAGAACTCTTCATGGGACAGGTGGTTCCAGCGCGTGCGAAGCTCTCGCAGCAACAAATGGTGGCAATCCAAAGGCTCCGATTTCGCCTAGCTTTCACGGAAGCTGAGACAAGCTGTGTGCAGATTCAATCGCCCCTGATCCGTATGGTCCGTCGTTGGCCTGGCAACGGAATACAACCCAGTTTTCCTGAGAATTGTTATGTATGTAATCCCTAACAAAAACATGAATGTATCCTCATTAGTCCTGACGATTGCTGTTCAGAAAATAGTCCTGTAATTCATCTTCCTCAGGTGCTGA…
>dep1_gamma
ATGGGGGAGGGCGCGGTGGTGGTGCTGGAGCCGCCCAAGCCCAGGTCGCCGCCGAGGTACCCGGACATGTGCGGCCGCCGGCGCCTGCAGCTGGAGGTGCAGATCCTTGACCGCGAGCTCACGTTCCTCAAGGACGAGCTACATTTACTTGAAGGGGCTCAACCAGTCTCACGTTCTGCTTGCTTGAAAGAGGTAAATGAGTTTGTTGGTACAAAACAAGATCCACTGATACCAATTAACAAAAGGAAGCATCGGTCCTGCCGTCTTTATTGGTGGATCAGATCAAAACTGTGCGTATGTGCTTCATGGCTGTGCTGCTCCTGCCAATGCCTACCAACCTGCAAAAGACCAAGCTGCTTGGACTGTTCATGCTGCGAGCCAAACTGCTCGTGCTGCAGC…
>JLOC1_34232.1 881 Cuffmerge_version4
CCTCTCCTCGCGCCCTCTCTGATCTTCTTTCTCTCTCATTAAACCCCACCCCCGCCTGCGGCCGCACACACACACACTCTCTCTCTAAACCCCACGCGCCCTGCTCCCTTTGCTATTATTGCCCGCGCAGCGCTCGCTATATGGAGAGACTCCTCGCCTCCGCCTTCATTTCCACCACCTGCTCCTGCTCCTGCTCCTCCCCAGCCACAGCCTCTTCCTCCTGCGCTGCTGCTCAGCCTCCGCACCCTCTCGCATCCATCACCGCCGCCCAGTACGCAACCAGCACCCCCTCTTTCGCCGCGCCTCCTGCCGCTAGCTGCTGCTGCTGCTGCTCCTCCGGCGGCGACGCCTAATGCGCTAGGCAGGCCCTCTTCGTTCGCCCGGGTGCGCGAGACAGGG…
>JLOC1_33378.1 1268 Cuffmerge_version4
GTTCATTAATAAAACCTTTTTAAAGACTTATATTTAGGAACGGAGGGAGTAGTTATTTGCCCAAAGCTTGTGTTCAGATGGCATGATAGTTATTTGCCCAAAGCTTGTGCTCCAGTAGTTTATACAAACATTTTCCACTTAATGATGGATTTTATGTAAATCTTAAGTGAAAATTTTCTTTCAAGGAAAGAGGTGTATTTTTCATGTCGTCGCTGTAAGGGTGCAATTTTCAACTGTTAACCAGTGCAATATTCATCTGTTAACCGATTCCATCCTTCTGGTAGCAGTACTGAAAAGAAAAACCCACCGCCTTGTGCCGTTGAACTTCTGGCAGCAGCAGAGGAACTAAACTGGGGGAAATGTTATTTTCCTGCAGATCAAAACTGTGCGTATGTGCTT…
