# Supplementary material for: HvDep1 Is a Positive Regulator of Culm Elongation and Grain Size in Barley and Impacts Yield in an Environment-Dependent Manner
Source: PLoS One. 2016 Dec 22;11(12):e0168924. doi: 10.1371/journal.pone.0168924 (PMC5179111; doi:10.1371/journal.pone.0168924)
Supplement: S2 Table — (XLSX) [file pone.0168924.s002.xlsx]

## Sheet: Sheet1
NIL	manifest SNP*	POPA SNP*	chromosome*	position (cM)*		barley_gene	morex_contig	BOPA_iSELECT_SNP	e_value	chr	pos_cM	pos_Mb
BW042	ABC06144-pHv86-01	2_1480	5H	137.96		MLOC_1497	morex_contig_113198	ABC06144-pHv86-01	5e-94	5H	71.7	424480520
BW042	3_0285	3_0285	not mapped	not mapped		MLOC_58851	morex_contig_43054	3_0285	9e-54	5H	165.8	548768200
BW043	8377-1022	2_1324	5H	47.4		AK362451	morex_contig_273218	BOPA1_8377-1022	2e-123	5H	28.3	16060480
BW043	4684-775	1_0688	5H	52.12		MLOC_15922	morex_contig_1571872	4684-775	1e-120	5H	28.7	16996680
BW043	3997-796	1_0580	5H	54.27		MLOC_68531	morex_contig_54921	3997-796	1e-70	5H	30.4	19657720
BW043	9209-298	2_1401	5H	73.7		MLOC_60268	morex_contig_44238	BOPA1_9209-298	1e-115	5H	44	73462560
BW043	ABC08327-1-1-353	1_1198	5H	73.7		MLOC_3013	morex_contig_127028	BOPA1_ABC08327-1-1-353	4e-105	5H	44	70569640
BW043	8201-86	2_1308	5H	75.85
BW043	6035-654	2_1040	5H	77.47		MLOC_17469	morex_contig_1576810	6035-654	2e-123	5H	44.2	121675000
BW043	5565-1908	2_0958	5H	77.47		MLOC_44113	morex_contig_274202	5565-1908	1e-115	5H	44.2	96116120
BW043	4199-1530	2_0708	5H	77.47
BW043	3326-1954	2_0524	5H	77.47		MLOC_57983	morex_contig_42252	3326-1954	2e-123	5H	44.2	208124080
BW043	1468-782	2_0179	5H	77.47		MLOC_59475	morex_contig_43646	1468-782	5e-119	5H	44.2	219346080
BW043	1286-990	2_0129	5H	77.47		MLOC_14742	morex_contig_1568846	1286-990	2e-123	5H	44.2	189641880
BW043	ConsensusGBS0286-1	1_1469	5H	77.47		AK358200	morex_contig_41818	ConsensusGBS0286-1	6e-108	5H	44.2	199813600
BW043	7559-350	1_0913	5H	77.47		AK373225	morex_contig_2551198	7559-350	2e-123	6HS
BW043	6571-649	1_0856	5H	77.47		MLOC_57598	morex_contig_419042	BOPA1_6571-649	2e-117	5H	44.2	113792320
BW043	4517-217	1_0661	5H	77.47		MLOC_33273	morex_contig_2359114	BOPA1_4517-217	2e-108	5H	44.2	200080200
BW043	3500-1474	1_0481	5H	77.47		MLOC_22626	morex_contig_160938	3500-1474	5e-35	5H	44.2	264640800
BW043	2529-2364	1_0318	5H	77.47		AK371168	morex_contig_37962	BOPA1_2529-2364	2e-38	5H	44.2	188899120
BW043	2225-2611	1_0252	5H	77.47		AK368598	morex_contig_274543	2225-2611	1e-120	5H	44.2	120996720
BW043	2168-111	1_0240	5H	77.47		MLOC_54831	morex_contig_39428	2168-111	1e-105	5H	44.2	98923480
BW043	1861-2382	1_0177	5H	77.47		not found
BW043	1745-823	1_0157	5H	77.47		AK251398	morex_contig_1562724	BOPA1_1745-823	3e-101	5H	44.2	139653760
BW043	1910-1343	2_0265	5H	94.02		AK365065	morex_contig_335403	1910-1343	2e-123	5H	49.7	368860320
BW043	65-778	2_1121	5H	105.91		MLOC_34809	morex_contig_244641	BOPA1_65-778	1e-20	5H	52.3	391795360
BW043	2947-1245	2_0449	5H	154.37		MLOC_617	morex_contig_104559	BOPA1_2947-1245	3e-111	5H	81.7	445752720
BW043	11944-542	2_0097	5H	154.37		AK359585	morex_contig_273702	11944-542	2e-118	5H	80.3	442089760
BW043	ConsensusGBS0304-1	1_1473	5H	154.37		MLOC_77466	morex_contig_7576	BOPA1_ConsensusGBS0304-1	9e-122	5H	81.3	445752720
BW043	7568-443	2_1244	not mapped	not mapped		AK362240	morex_contig_60882	7568-443	4e-11	5H	95.8	465844440
BW043	ABC14531-1-2-91	1_1346	not mapped	not mapped		MLOC_66352	morex_contig_51432	ABC14531-1-2-91	5e-104	2H	92.2	554710280
* Druka A, Franckowiak J, Lundqvist U, Bonar N, Alexander J, et al. (2011) Genetic dissection of barley morphology and development. Plant Physiol 155: 617-627.
