# Supplementary material for: HvDep1 Is a Positive Regulator of Culm Elongation and Grain Size in Barley and Impacts Yield in an Environment-Dependent Manner
Source: PLoS One. 2016 Dec 22;11(12):e0168924. doi: 10.1371/journal.pone.0168924 (PMC5179111; doi:10.1371/journal.pone.0168924)
Supplement: S3 Table — (XLSX) [file pone.0168924.s003.xlsx]

## Sheet: Trial Means
Site!	Geno!	Entry	Head [days]	Height [cm]	Yield [t/ha]	Glength [mm]	Gwidth [mm]	Wid_Len [ratio]	TGW [g]	Tillers [nos]	Grains [nos]	MSW [g]	SPW [g]
Eng96	1	B91-63/1/1		47.8093	6.59408				36.665
Eng96	2	B91-63/2/2		44.404	7.84401				46.695
Eng96	3	B91-63/3/1		65.6988	7.16792				48.48
Eng96	4	B91-63/4/1		71.9972	7.94445				51.145
Eng96	5	B91-63/5/3		52.6478	7.68311				34.67
Eng96	6	B91-63/6/1		49.9602	7.24897				41.605
Eng96	7	B91-63/7/3		60.3823	7.47606				52.22
Eng96	8	B91-63/8/1		60.3836	8.30763				48.65
Eng96	9	B91-63/9/1		53.6236	7.838				53.35
Eng96	10	B91-63/10/1		65.5836	7.91501				46.505
Eng96	11	B91-63/11/1		65.4973	7.70618				47.3
Eng96	12	B91-63/12/1		63.2989	8.52936				43.885
Eng96	13	B91-63/13/1		89.2239	7.54006				48.9
Eng96	14	B91-63/14/1		45.3556	7.74205				39.595
Eng96	15	B91-63/15/1		71.1999	7.80223				47.4
Eng96	16	B91-63/16/2		42.0253	7.51947				43.345
Eng96	18	B91-63/18/1		63.2584	7.83436				46.755
Eng96	19	B91-63/19/1		64.4072	8.19415				41.15
Eng96	20	B91-63/20/2		73.0555	8.06828				51.22
Eng96	21	B91-63/21/1		45.5216	7.89414				40.85
Eng96	22	B91-63/22/1		55.8407	7.28696				50.985
Eng96	23	B91-63/23/1		87.2809	7.25651				50.585
Eng96	24	B91-63/24/2		51.7593	7.65923				42.66
Eng96	26	B91-63/26/4		69.3429	8.19321				52.015
Eng96	27	B91-63/27/1		63.6314	7.69942				47.645
Eng96	28	B91-63/28/1		76.2962	6.95968				49.195
Eng96	29	B91-63/29/1		77.7642	7.66346				47.46
Eng96	30	B91-63/30/2		65.6602	7.74164				45.425
Eng96	31	B91-63/31/3		69.649	7.89376				45.975
Eng96	32	B91-63/32/2		84.9496	7.33347				49.55
Eng96	33	B91-63/33/3		79.5065	7.37829				49.45
Eng96	34	B91-63/34/1		64.2307	8.6106				44.09
Eng96	35	B91-63/35/1		74.5028	6.07509				53.52
Eng96	36	63/36/1		71.1155	7.4365				44.775
Eng96	37	63/37/1		81.4218	6.88407				45.41
Eng96	38	B91-63/38/1		92.4089	7.75705				46.045
Eng96	40	B91-63/40/2		63.0745	8.56207				46.595
Eng96	42	B91-63/42/1		64.4268	7.47433				45.225
Eng96	43	B91-63/43/1		46.087	7.39555				42.78
Eng96	44	B91-63/44/1		48.0423	6.87837				39.285
Eng96	45	B91-63/45/1		62.1275	7.33813				46.645
Eng96	46	B91-63/46/1		67.1096	7.07785				47.16
Eng96	48	B91-63/48/2		79.4929	6.70717				53.415
Eng96	49	B91-63/49/3		45.6573	6.9995				41.06
Eng96	50	B91-63/50/2		69.742	8.27635				41.76
Eng96	51	B91-63/51/1		52.8598	7.57384				44.89
Eng96	52	B91-63/52/1		59.3707	8.07501				50.99
Eng96	53	B91-63/54/1		59.5891	7.16214				49.275
Eng96	54	B91-63/55/1		67.7073	7.75626				45.32
Eng96	55	B91-63/56/1		55.203	7.20739				44.535
Eng96	57	B91-63/58		65.0439	7.54568				45.4
Eng96	58	B91-63/59/1		80.5852	6.60301				53.715
Eng96	59	B91-63/60/1		83.3629	6.5151				56.635
Eng96	60	B91-63/61/1		67.5899	7.65895				46.54
Eng96	61	B91-63/62/1		70.2814	7.31325				48.985
Eng96	62	B91-63/63/1		80.0476	7.19036				53.4
Eng96	63	B91-63/64/1		49.2219	8.28509				39.01
Eng96	64	B91-63/66/1		56.7982	7.79421				44.57
Eng96	65	B91-63/67/1		52.3988	8.10581				36.06
Eng96	66	B91-63/68/1		83.9392	7.55905				50.66
Eng96	67	B91-63/69/1		74.4226	6.77625				50.605
Eng96	69	B91-63/71/4		94.8575	7.87542				54.8
Eng96	70	B91-63/72/1		63.8446	7.978				52.195
Eng96	71	B91-63/73/2		71.562	7.8306				50.125
Eng96	72	63/74/2		65.1124	8.2268				49.305
Eng96	73	B91-63/75/1		68.3484	7.10955				49.735
Eng96	74	B91-63/76/1		68.0714	7.25613				46.855
Eng96	75	B91-63/77/2		44.6581	7.06952				36.79
Eng96	76	B91-63/78/1		40.5393	7.18751				42.92
Eng96	77	B91-63/79/1		58.4702	8.25473				50.555
Eng96	78	B91-63/80/2		41.9876	7.37758				45.705
Eng96	79	B91-63/81/1		56.4086	7.73598				50.23
Eng96	80	B91-63/82/1		74.0449	7.49028				41.895
Eng96	81	B91-63/83/1		64.4424	7.10853				51.115
Eng96	82	B91-63/84/1		83.6365	7.51266				50.95
Eng96	83	B91-63/85/1		46.5456	8.21133				43.095
Eng96	84	B91-63/86/1		92.5661	7.91296				48.555
Eng96	85	B91-63/87/2		56.2351	6.8338				41.375
Eng96	86	B91-63/88/1		52.149	8.00237				38.76
Eng96	87	B91-63/89/1		48.3241	6.54153				37.79
Eng96	88	B91-63/90/1		85.538	7.44672				51.89
Eng96	89	B91-63/91/1		95.8427	7.746				46.555
Eng96	90	B91-63/92/1		87.2107	7.11176				53.4
Eng96	91	B91-63/93/1		67.898	8.0721				46.305
Eng96	92	B91-63/94/1		71.047	7.3091				51.125
Eng96	93	B91-63/95/1		46.7377	7.66568				45.77
Eng96	94	B91-63/96/1		74.7488	8.29481				43.79
Eng96	95	B91-63/97/3		61.3175	7.91506				50.365
Eng96	96	B91-63/98/2		85.8294	7.89617				46.375
Eng96	97	B91-63/99/1		62.0028	7.56335				49.4
Eng96	98	B91-63/100/1		40.9225	7.36934				44.23
Eng96	100	B91-63/102/1		59.9886	8.01503				42.145
Eng96	101	B91-63/103/1		70.8122	7.37584				48.995
Eng96	102	B91-63/104/3		45.7695	7.51651				40.22
Eng96	103	B91-63/105/1		69.035	7.30644				45.3
Eng96	105	B91-63/107/3		68.5411	8.16218				53.42
Eng96	106	B91-63/108/1		42.6726	7.22929				37.93
Eng96	107	B91-63/109/1		64.753	7.46135				51.935
Eng96	108	B91-63/110/1		42.2408	7.71029				44.455
Eng96	109	B91-63/111/1		49.3409	7.57167				40.155
Eng96	110	B91-63/112/1		76.4591	8.38979				49.035
Eng96	111	B91-63/113		72.2269	7.34726				52.67
Eng96	112	B91-63/114/1		76.3246	6.89955				47.73
Eng96	113	B91-63/115/1		60.7468	7.47446				46.265
Eng96	114	B91-63/116		84.6974	7.10816				52.685
Eng96	115	B91-63/117/1		67.549	7.71523				52.7
Eng96	116	B91-63/118/1		94.733	8.16101				47.125
Eng96	117	B91-63/119/1		80.1417	7.26591				49.22
Eng96	118	B91-63/120/1		74.2595	7.99277				47.185
Eng96	119	B91-63/121/3		69.0729	7.3863				46.555
Eng96	121	B91-63/123/5		77.9629	6.2498				52.325
Eng96	122	B91-63/124/1		73.604	6.76037				51.905
Eng96	123	B91-63/125/3		70.5492	7.61238				46.33
Eng96	124	B91-63/126/1		70.7297	7.60354				48.51
Eng96	125	B91-63/127/1		61.7281	7.75411				48.13
Eng96	126	B91-63/128/1		74.1972	7.89833				45.37
Eng96	128	B91-63/130		73.1652	7.12766				51.765
Eng96	129	B91-63/131/2		41.8722	6.7491				43.29
Eng96	130	B91-63/132/1		71.8234	7.49451				53.475
Eng96	132	B91-63/135		47.9108	7.16837				44.945
Eng96	133	B91-63/136/1		48.0179	8.08093				39.39
Eng96	134	B91-63/137/1		62.2116	8.47336				43.25
Eng96	135	B91-63/139/1		49.107	7.84505				38.45
Eng96	136	B91-63/140/1		68.8453	7.59715				50.755
Eng96	137	B91-63/141/1		49.5186	7.23336				49.69
Eng96	138	B91-63/142/1		74.6827	7.64559				49.05
Eng96	139	B91-63/143/1		70.0036	8.3355				49.12
Eng96	140	B91-63/144/1		65.1125	7.20724				41.695
Eng96	141	B91-63/145/1		59.3484	8.39124				42.905
Eng96	142	B91-63/146/2		40.8757	7.58844				39.87
Eng96	144	B91-63/148/1		77.2542	6.74537				50.98
Eng96	145	B91-63/149/1		70.5465	7.01815				50.65
Eng96	146	B91-63/150/1		69.0393	7.32989				45.625
Eng96	147	B91-63/151/3		66.16	7.6056				45.285
Eng96	148	B91-63/152/1		74.3019	8.43198				46.94
Eng96	149	B91-63/153/1		64.7851	7.85995				42.74
Eng96	150	B91-63/154/1		51.2847	7.42883				36.94
Eng96	151	B91-63/155/2		44.0076	7.53537				37.03
Eng96	152	B91-63/156/2		72.9365	8.06106				46.77
Eng96	153	B91-63/157/1		61.2578	7.68457				46.355
Eng96	154	B91-63/158		63.5897	7.36124				44.03
Eng96	155	B91-63/159/1		61.2805	7.10831				43.625
Eng97	1	B91-63/1/1	6.41165	73.5682	4.23003
Eng97	2	B91-63/2/2	5.89552	79.2123	5.15613
Eng97	3	B91-63/3/1	4.89552	80.7123	4.74484
Eng97	4	B91-63/4/1	5.05356	106.796	4.1608
Eng97	5	B91-63/5/3	8.09845	67.2564	5.0739
Eng97	6	B91-63/6/1	6.09681	67.2313	4.55683
Eng97	7	B91-63/7/3	6.05357	81.8129	5.42124
Eng97	8	B91-63/8/1	8.00415	80.7459	4.8713
Eng97	9	B91-63/9/1	5.60652	81.0868	4.9755
Eng97	10	B91-63/10/1	4.58872	85.4526	4.46087
Eng97	11	B91-63/11/1	6.92767	90.9254	4.87217
Eng97	12	B91-63/12/1	4.17801	85.9395	4.74394
Eng97	13	B91-63/13/1	5.6614	110.412	4.188
Eng97	14	B91-63/14/1	8.09681	59.7313	4.94392
Eng97	15	B91-63/15/1	3.99669	86.7645	5.37894
Eng97	16	B91-63/16/2	7.42496	59.9119	4.08924
Eng97	18	B91-63/18/1	8.42437	87.8367	4.71837
Eng97	19	B91-63/19/1	4.01789	78.0745	4.5039
Eng97	20	B91-63/20/2	4.56412	84.3508	5.43744
Eng97	21	B91-63/21/1	5.43129	54.9911	4.96729
Eng97	22	B91-63/22/1	6.10816	81.5809	4.70589
Eng97	23	B91-63/23/1	6.02576	91.7966	4.07258
Eng97	24	B91-63/24/2	8.41571	74.5996	4.23023
Eng97	26	B91-63/26/4	5.55566	89.9683	5.09513
Eng97	27	B91-63/27/1	8.57093	90.4753	4.503
Eng97	28	B91-63/28/1	4.99242	97.9423	4.26724
Eng97	29	B91-63/29/1	5.51557	98.8045	4.36755
Eng97	30	B91-63/30/2	5.08197	87.8536	4.93208
Eng97	31	B91-63/31/3	3.42772	85.4007	5.36261
Eng97	32	B91-63/32/2	6.46693	105.036	4.55183
Eng97	33	B91-63/33/3	4.57642	94.4125	3.57882
Eng97	34	B91-63/34/1	3.90186	83.6745	5.14233
Eng97	35	B91-63/35/1	3.9835	93.3982	3.63128
Eng97	36	63/36/1	8.95116	99.0541	5.20034
Eng97	37	63/37/1	6.9383	100.139	4.26905
Eng97	38	B91-63/38/1	5.54649	107.175	3.52444
Eng97	40	B91-63/40/2	6.41919	81.1032	4.98012
Eng97	42	B91-63/42/1	7.28439	94.2229	3.96056
Eng97	43	B91-63/43/1	6.50208	62.1631	5.52068
Eng97	44	B91-63/44/1	6.41633	63.2473	4.68312
Eng97	45	B91-63/45/1	7.88114	88.6077	5.00146
Eng97	46	B91-63/46/1	5.63712	82.1612	3.67625
Eng97	48	B91-63/48/2	4.83589	95.2448	3.25648
Eng97	49	B91-63/49/3	5.40811	65.2131	4.20724
Eng97	50	B91-63/50/2	4.57725	89.9464	4.55379
Eng97	51	B91-63/51/1	6.30046	63.7145	4.28812
Eng97	52	B91-63/52/1	6.01757	84.0516	4.00633
Eng97	53	B91-63/54/1	6.3955	79.9693	3.51988
Eng97	54	B91-63/55/1	4.13856	81.1084	5.51814
Eng97	55	B91-63/56/1	8.00295	82.5264	4.465
Eng97	57	B91-63/58	4.99794	88.1286	5.33359
Eng97	58	B91-63/59/1	3.60816	99.0809	4.17363
Eng97	59	B91-63/60/1	4.04806	88.0818	4.2415
Eng97	60	B91-63/61/1	7.55852	86.2113	5.4242
Eng97	61	B91-63/62/1	5.55852	86.7113	3.31936
Eng97	62	B91-63/63/1	4.58923	107.588	4.62977
Eng97	63	B91-63/64/1	6.13711	64.5357	4.83924
Eng97	64	B91-63/66/1	6.79992	79.1934	4.83683
Eng97	65	B91-63/67/1	8.33589	65.7448	5.36132
Eng97	66	B91-63/68/1	5.07718	97.3083	3.54537
Eng97	67	B91-63/69/1	4.67547	100.619	4.16937
Eng97	69	B91-63/71/4	5.33392	101.414	3.87877
Eng97	70	B91-63/72/1	5.95055	88.4415	5.13785
Eng97	71	B91-63/73/2	2.46317	105.836	5.03411
Eng97	72	63/74/2	7.03552	84.7499	4.28027
Eng97	73	B91-63/75/1	3.91493	78.4104	4.24352
Eng97	74	B91-63/76/1	4.01089	81.4736	5.01337
Eng97	75	B91-63/77/2	5.41011	54.7711	4.581
Eng97	76	B91-63/78/1	9.04548	59.4799	4.43881
Eng97	77	B91-63/79/1	6.38545	76.5131	4.06599
Eng97	78	B91-63/80/2	4.51279	56.3363	4.07302
Eng97	79	B91-63/81/1	6.05704	89.3198	5.47763
Eng97	80	B91-63/82/1	3.86026	77.3704	4.53139
Eng97	81	B91-63/83/1	8.01789	87.0745	5.33454
Eng97	82	B91-63/84/1	6.54852	100.984	4.38263
Eng97	83	B91-63/85/1	6.56682	59.5719	5.4811
Eng97	84	B91-63/86/1	6.00835	97.2632	3.56091
Eng97	85	B91-63/87/2	7.8955	83.4693	3.97149
Eng97	86	B91-63/88/1	5.00798	70.8193	4.81633
Eng97	87	B91-63/89/1	6.48078	64.4384	3.7116
Eng97	88	B91-63/90/1	3.05823	101.834	4.74889
Eng97	89	B91-63/91/1	5.45466	99.7738	3.12549
Eng97	90	B91-63/92/1	4.53434	107.311	3.49477
Eng97	91	B91-63/93/1	4.85147	94.1363	3.8887
Eng97	92	B91-63/94/1	4.51279	82.3363	4.45206
Eng97	93	B91-63/95/1	5.41371	60.3525	5.285
Eng97	94	B91-63/96/1	4.41953	92.8697	4.92205
Eng97	95	B91-63/97/3	4.82075	80.9715	4.64524
Eng97	96	B91-63/98/2	6.50449	104.816	3.39708
Eng97	97	B91-63/99/1	6.60899	91.6573	4.36236
Eng97	98	B91-63/100/1	5.1614	60.9124	5.11542
Eng97	100	B91-63/102/1	3.97366	92.368	5.55242
Eng97	101	B91-63/103/1	4.09267	90.7815	5.37851
Eng97	102	B91-63/104/3	5.13738	65.2019	5.04024
Eng97	103	B91-63/105/1	4.41439	82.8893	4.34869
Eng97	105	B91-63/107/3	5.52153	86.7913	5.11247
Eng97	106	B91-63/108/1	6.0582	58.5912	4.33038
Eng97	107	B91-63/109/1	5.40658	85.3593	5.47018
Eng97	108	B91-63/110/1	5.59226	65.8546	5.42069
Eng97	109	B91-63/111/1	8.00334	68.5573	4.61389
Eng97	110	B91-63/112/1	4.02891	86.816	5.29277
Eng97	111	B91-63/113	4.9551	92.1312	4.81524
Eng97	112	B91-63/114/1	3.98763	99.1169	4.23904
Eng97	113	B91-63/115/1	4.42748	77.4207	4.67263
Eng97	114	B91-63/116	4.39036	110.01	4.48201
Eng97	115	B91-63/117/1	5.12468	81.7098	3.94299
Eng97	116	B91-63/118/1	8.58999	104.515	3.30419
Eng97	117	B91-63/119/1	4.5725	106.784	3.81264
Eng97	118	B91-63/120/1	4.42827	90.4218	5.01551
Eng97	119	B91-63/121/3	4.7507	90.8993	5.51946
Eng97	121	B91-63/123/5	3.98078	93.9384	3.49386
Eng97	122	B91-63/124/1	3.96818	91.6173	3.17182
Eng97	123	B91-63/125/3	4.81655	84.2645	5.11778
Eng97	124	B91-63/126/1	7.6101	99.8575	4.67339
Eng97	125	B91-63/127/1	5.96601	86.1949	5.4989
Eng97	126	B91-63/128/1	4.46571	75.9209	4.55244
Eng97	128	B91-63/130	3.96529	93.4878	4.82883
Eng97	129	B91-63/131/2	6.07693	56.4492	4.26257
Eng97	130	B91-63/132/1	4.86882	92.5707	4.56652
Eng97	132	B91-63/135	5.46481	69.8305	4.6032
Eng97	133	B91-63/136/1	6.64917	56.8151	4.89138
Eng97	134	B91-63/137/1	5.83589	91.2448	4.97422
Eng97	135	B91-63/139/1	5.91039	66.2109	4.77447
Eng97	136	B91-63/140/1	3.97586	78.4864	5.01409
Eng97	137	B91-63/141/1	5.09033	76.1823	3.03401
Eng97	138	B91-63/142/1	4.13711	96.0357	4.17795
Eng97	139	B91-63/143/1	5.83589	89.2448	4.03874
Eng97	140	B91-63/144/1	5.95585	86.6462	5.05314
Eng97	141	B91-63/145/1	5.45006	83.8906	5.42961
Eng97	142	B91-63/146/2	8.92055	61.2035	4.5609
Eng97	144	B91-63/148/1	5.0494	95.6088	4.02757
Eng97	145	B91-63/149/1	4.27704	91.3656	3.97357
Eng97	146	B91-63/150/1	5.91834	80.2618	4.39602
Eng97	147	B91-63/151/3	4.96601	82.1949	5.57954
Eng97	148	B91-63/152/1	3.94992	88.4631	4.04203
Eng97	149	B91-63/153/1	6.99706	83.7965	5.09066
Eng97	150	B91-63/154/1	8.92929	70.744	4.79625
Eng97	151	B91-63/155/2	5.96571	57.4209	4.35083
Eng97	152	B91-63/156/2	4.82865	85.8499	4.77706
Eng97	153	B91-63/157/1	8.03621	85.6634	5.1038
Eng97	154	B91-63/158	4.13856	76.1084	4.95363
Eng97	155	B91-63/159/1	5.57477	82.1229	5.15103
Scot02	1	B91-63/1/1	41	61		8.4	3.8	0.452381	40.82
Scot02	2	B91-63/2/2	31	70		9.1	3.8	0.417582	46.27
Scot02	3	B91-63/3/1	27	73		8.6	3.9	0.453488	48.11
Scot02	4	B91-63/4/1	38	105				*
Scot02	5	B91-63/5/3	36	60		7.8	3.2	0.410256	28.13
Scot02	6	B91-63/6/1	36	63		8.5	3.8	0.447059	39.09
Scot02	7	B91-63/7/3	33	75		9.1	3.8	0.417582	46.68
Scot02	8	B91-63/8/1	45	75		9.5	3.5	0.368421	30.07
Scot02	9	B91-63/9/1						*
Scot02	10	B91-63/10/1	27	77		8.1	4	0.493827	45.93
Scot02	11	B91-63/11/1	36	78		8.6	3.7	0.430233	42.74
Scot02	12	B91-63/12/1	31	84		7.8	3.8	0.487179	44.21
Scot02	13	B91-63/13/1	38	98		8.6	3.8	0.44186	44.72
Scot02	14	B91-63/14/1	36	53		7.8	3.2	0.410256	26.64
Scot02	15	B91-63/15/1	31	76		8.5	3.8	0.447059	42.94
Scot02	16	B91-63/16/2	38	55		8.6	3.7	0.430233	37.97
Scot02	18	B91-63/18/1	46	80				*
Scot02	19	B91-63/19/1	31	78				*
Scot02	20	B91-63/20/2	27	83		8.6	4.1	0.476744	52.33
Scot02	21	B91-63/21/1	30	52		7.8	3.7	0.474359	37.43
Scot02	22	B91-63/22/1	33	70		9.1	3.8	0.417582	45.87
Scot02	23	B91-63/23/1	33	102		8.6	3.9	0.453488	46.17
Scot02	24	B91-63/24/2	39	60		7.8	3.1	0.397436	24.66
Scot02	26	B91-63/26/4	36	85				*
Scot02	27	B91-63/27/1	46	88				*
Scot02	28	B91-63/28/1	38	105		9.3	4	0.430108	52.11
Scot02	29	B91-63/29/1	38	105				*
Scot02	30	B91-63/30/2	29	72		8.5	3.9	0.458824	42.52
Scot02	31	B91-63/31/3	27	75		8.5	3.9	0.458824	43.68
Scot02	32	B91-63/32/2	38	107		9.2	3.8	0.413043	46.59
Scot02	33	B91-63/33/3						*
Scot02	34	B91-63/34/1	38	75		7.9	3.9	0.493671	40.85
Scot02	35	B91-63/35/1	27	82		8.6	3.8	0.44186	48
Scot02	36	63/36/1	41	82		8.6	3.8	0.44186	40.92
Scot02	37	63/37/1	44	104		8.6	3.7	0.430233	41.51
Scot02	38	B91-63/38/1	36	103		9	3.6	0.4	42.42
Scot02	40	B91-63/40/2	33	80		8.7	3.7	0.425287	45.4
Scot02	42	B91-63/42/1	40	66		9.3	3.8	0.408602	47.32
Scot02	43	B91-63/43/1	33	63		8.5	3.8	0.447059	43.61
Scot02	44	B91-63/44/1	33	79		8	3.4	0.425	28.76
Scot02	45	B91-63/45/1	40	77		8.5	3.7	0.435294	42.93
Scot02	46	B91-63/46/1	33	78		8.6	3.8	0.44186	46.9
Scot02	48	B91-63/48/2	33	111		9.3	3.9	0.419355	50.5
Scot02	49	B91-63/49/3	33	62				*
Scot02	50	B91-63/50/2	36	78		8.5	3.7	0.435294	39.57
Scot02	51	B91-63/51/1	36	58		8.4	4	0.47619	45.03
Scot02	52	B91-63/52/1	33	80		8.8	3.9	0.443182	49.51
Scot02	53	B91-63/54/1	33	74		9.2	3.9	0.423913	53.14
Scot02	54	B91-63/55/1	30	78		8.5	4	0.470588	46.64
Scot02	55	B91-63/56/1	45	68		8.5	3.6	0.423529	39.67
Scot02	57	B91-63/58	33	83		8	3.8	0.475	40.14
Scot02	58	B91-63/59/1	31	80		8.3	3.8	0.457831	43.98
Scot02	59	B91-63/60/1	28	90		9.8	4.2	0.428571	55.73
Scot02	60	B91-63/61/1	37	78		9.2	3.9	0.423913	48.87
Scot02	61	B91-63/62/1	31	85		8.4	4	0.47619	44.35
Scot02	62	B91-63/63/1	33	102		9.4	4.1	0.43617	55.94
Scot02	63	B91-63/64/1	33	59		7.9	3.5	0.443038	34.5
Scot02	64	B91-63/66/1	31	80		8.8	3.6	0.409091	44.96
Scot02	65	B91-63/67/1	38	61		8.4	3.3	0.392857	28.99
Scot02	66	B91-63/68/1	38	60		9	3.9	0.433333	46.46
Scot02	67	B91-63/69/1	27	96		8.3	3.7	0.445783	44.43
Scot02	69	B91-63/71/4	39	106		9.2	3.9	0.423913	49.28
Scot02	70	B91-63/72/1	36	73		8.8	3.8	0.431818	48.98
Scot02	71	B91-63/73/2	33	81		9.1	3.9	0.428571	47.85
Scot02	72	63/74/2	33	82		9.4	3.9	0.414894	52.73
Scot02	73	B91-63/75/1	27	75		8	4.1	0.5125	47.61
Scot02	74	B91-63/76/1	27	76		8	3.9	0.4875	45.3
Scot02	75	B91-63/77/2	36	64				*
Scot02	76	B91-63/78/1	38	51		7.6	3.2	0.421053	26.6
Scot02	77	B91-63/79/1	33	73		8.8	3.8	0.431818	46.11
Scot02	78	B91-63/80/2	31	56		7.9	3.8	0.481013	38.91
Scot02	79	B91-63/81/1	36	72		9.2	3.8	0.413043	47.65
Scot02	80	B91-63/82/1	27	75		7.9	3.9	0.493671	43.77
Scot02	81	B91-63/83/1	42	72		8.8	3.7	0.420455	39.55
Scot02	82	B91-63/84/1	40	90		9	3.7	0.411111	44.58
Scot02	83	B91-63/85/1	36	56		8.2	3.8	0.463415	42.04
Scot02	84	B91-63/86/1	39	102		9.4	3.9	0.414894	50.69
Scot02	85	B91-63/87/2	54	67				*
Scot02	86	B91-63/88/1	31	65		7.9	3.7	0.468354	37.53
Scot02	87	B91-63/89/1	31	57		7.8	3.6	0.461538	37.44
Scot02	88	B91-63/90/1	28	108		9	3.9	0.433333	49.84
Scot02	89	B91-63/91/1	38	67		8.9	3.8	0.426966	44.61
Scot02	90	B91-63/92/1	31	110		9.4	3.9	0.414894	48.85
Scot02	91	B91-63/93/1	36	85		7.8	3.8	0.487179	40.16
Scot02	92	B91-63/94/1	27	106		8.4	4	0.47619	48.74
Scot02	93	B91-63/95/1	31	56		8.1	3.8	0.469136	40.76
Scot02	94	B91-63/96/1	27	78		8.2	3.8	0.463415	42.2
Scot02	95	B91-63/97/3	36	76				*
Scot02	96	B91-63/98/2	38	110		9.2	3.7	0.402174	42.95
Scot02	97	B91-63/99/1	33	80		9.3	3.8	0.408602	46.53
Scot02	98	B91-63/100/1	40	55		7.9	3.4	0.43038	34.8
Scot02	100	B91-63/102/1	29	79		7.7	3.4	0.441558	31.79
Scot02	101	B91-63/103/1	28	73		8.4	4	0.47619	45.51
Scot02	102	B91-63/104/3	33	63		7.6	3.7	0.486842	37.6
Scot02	103	B91-63/105/1	31	79		8.3	4	0.481928	45.7
Scot02	105	B91-63/107/3	33	76		9.5	3.5	0.368421	38.84
Scot02	106	B91-63/108/1	31	53		7.5	3.7	0.493333	36.43
Scot02	107	B91-63/109/1	31	85		8.4	4.1	0.488095	46.71
Scot02	108	B91-63/110/1	31	56		7.9	3.8	0.481013	40.48
Scot02	109	B91-63/111/1	42	69				*
Scot02	110	B91-63/112/1	31	84		8.4	3.9	0.464286	46.39
Scot02	111	B91-63/113	30	97		9.6	4.2	0.4375	58.21
Scot02	112	B91-63/114/1	33	98		8.1	3.8	0.469136	45.34
Scot02	113	B91-63/115/1	27	78		8.3	3.8	0.457831	44.08
Scot02	114	B91-63/116	30	103		9.6	4	0.416667	53.83
Scot02	115	B91-63/117/1	33	80		9.2	4.1	0.445652	52.56
Scot02	116	B91-63/118/1	38	116		9.4	3.9	0.414894	50.88
Scot02	117	B91-63/119/1	39	106		8.7	3.8	0.436782	42.47
Scot02	118	B91-63/120/1	27	80		8.4	3.9	0.464286	45.35
Scot02	119	B91-63/121/3	31	91		8.5	4.1	0.482353	50.61
Scot02	121	B91-63/123/5	36	70		8.7	3.8	0.436782	45.13
Scot02	122	B91-63/124/1	27	100		9.2	4.1	0.445652	52
Scot02	123	B91-63/125/3	31	87		8.7	4	0.45977	48.58
Scot02	124	B91-63/126/1	40	89		9.1	3.8	0.417582	48.84
Scot02	125	B91-63/127/1	38	82		8.9	3.8	0.426966	46.81
Scot02	126	B91-63/128/1	31	86		7.9	3.8	0.481013	42.88
Scot02	128	B91-63/130	33	107		8.7	3.8	0.436782	48.9
Scot02	129	B91-63/131/2	33	53		7.8	3.7	0.474359	35.66
Scot02	130	B91-63/132/1	33	94		8.4	3.8	0.452381	43.51
Scot02	132	B91-63/135	33	59		8.2	3.9	0.47561	40.16
Scot02	133	B91-63/136/1	33	54		7.7	3.5	0.454545	35.35
Scot02	134	B91-63/137/1	38	87		8.1	3.6	0.444444	39.27
Scot02	135	B91-63/139/1	38	65		7.7	3.3	0.428571	27.39
Scot02	136	B91-63/140/1	28	77		8.1	4	0.493827	45.83
Scot02	137	B91-63/141/1	36	75		9.4	3.9	0.414894	46
Scot02	138	B91-63/142/1	30	90		8.5	4	0.470588	47.63
Scot02	139	B91-63/143/1	33	81		9.3	3.8	0.408602	49.63
Scot02	140	B91-63/144/1	36	75		7.7	3.6	0.467532	37.05
Scot02	141	B91-63/145/1	36	80		8.1	3.8	0.469136	41.04
Scot02	142	B91-63/146/2	38	54		7.7	3.1	0.402597	22.59
Scot02	144	B91-63/148/1	33	102		9.4	3.9	0.414894	50.78
Scot02	145	B91-63/149/1	33	105		8.7	3.9	0.448276	46.85
Scot02	146	B91-63/150/1	31	81		8	3.7	0.4625	39.88
Scot02	147	B91-63/151/3	33	82		7.8	3.8	0.487179	40.14
Scot02	148	B91-63/152/1	30	86		7.9	3.8	0.481013	40.11
Scot02	149	B91-63/153/1	38	77		8.9	3.6	0.404494	45.96
Scot02	150	B91-63/154/1	42	60		7.9	3.6	0.455696	38.02
Scot02	151	B91-63/155/2	36	56		7.4	3.3	0.445946	25.3
Scot02	152	B91-63/156/2	36	80		8.6	3.9	0.453488	45.31
Scot02	153	B91-63/157/1	44	71		9.3	3.4	0.365591	38.22
Scot02	154	B91-63/158	27	70		7.7	3.9	0.506494	43.8
Scot02	155	B91-63/159/1	38	70		7.8	3.3	0.423077	28.56
Scot03	1	B91-63/1/1	28	45	4.997	7.7	3.8	0.493506	41.39
Scot03	2	B91-63/2/2	23	45	5.70133	8	3.9	0.4875	46.08
Scot03	3	B91-63/3/1	16	72	5.62367	8.1	4	0.493827	50.66
Scot03	4	B91-63/4/1	28	82	4.5555	8.3	3.9	0.46988	50.78
Scot03	5	B91-63/5/3	25	43	5.924	7.3	3.5	0.479452	35.3
Scot03	6	B91-63/6/1	23	48	4.91967	7.7	3.8	0.493506	43.98
Scot03	7	B91-63/7/3	25	61	6.24733	8.7	3.9	0.448276	49.19
Scot03	8	B91-63/8/1		49	6.86033	8.7	3.8	0.436782	47.29
Scot03	9	B91-63/9/1						*
Scot03	10	B91-63/10/1	18	64	4.494	8	4.1	0.5125	48.42
Scot03	11	B91-63/11/1	29	60	6.12867	8.3	3.8	0.457831	47.22
Scot03	12	B91-63/12/1	18	73	5.814	7.8	3.9	0.5	44.99
Scot03	13	B91-63/13/1	28	78	5.582	8.5	3.9	0.458824	51.15
Scot03	14	B91-63/14/1	25	40	5.31867	7.3	3.7	0.506849	36.61
Scot03	15	B91-63/15/1	22	66	5.36833	8	4	0.5	46.96
Scot03	16	B91-63/16/2	25	38	4.823	7.8	3.9	0.5	43.54
Scot03	18	B91-63/18/1	30	55	6.464	7.8	3.8	0.487179	45.17
Scot03	19	B91-63/19/1	16	71	6.46033	7.5	3.8	0.506667	42.86
Scot03	20	B91-63/20/2	16	80	6.56267	8.3	4.2	0.506024	55.83
Scot03	21	B91-63/21/1	18	44	5.181	7.7	3.8	0.493506	40.97
Scot03	22	B91-63/22/1	24	60	4.97867	8.7	3.9	0.448276	49.98
Scot03	23	B91-63/23/1	23	88	4.508	8.4	4	0.47619	53.28
Scot03	24	B91-63/24/2	28	50	4.48333	7.7	3.7	0.480519	40.84
Scot03	26	B91-63/26/4	23	74	4.32933	8.2	3.9	0.47561	50.59
Scot03	27	B91-63/27/1	25	63	4.954	8.1	3.7	0.45679	45.13
Scot03	28	B91-63/28/1	23	82	5.01	8.7	3.9	0.448276	52.72
Scot03	29	B91-63/29/1	23	91	5.185	8.3	3.9	0.46988	49.85
Scot03	30	B91-63/30/2	18	75	5.68633	7.8	4	0.512821	45.24
Scot03	31	B91-63/31/3	15	80	6.02067	7.8	3.9	0.5	45.53
Scot03	32	B91-63/32/2	28	87	6.98667	8.6	3.8	0.44186	47.66
Scot03	33	B91-63/33/3						*
Scot03	34	B91-63/34/1	18	74	4.992	7.4	4	0.540541	43.79
Scot03	35	B91-63/35/1	16	93	3.69333	8.3	4	0.481928	54.49
Scot03	36	63/36/1	32	73	7.11333	7.7	3.7	0.480519	40.76
Scot03	37	63/37/1	29	84	5.28567	8.1	3.8	0.469136	46.99
Scot03	38	B91-63/38/1	28	85	5.687	8.7	3.8	0.436782	46.34
Scot03	40	B91-63/40/2	29	50	6.53533	8.3	3.7	0.445783	43.57
Scot03	42	B91-63/42/1	30	58	6.13467	8.6	3.9	0.453488	49.33
Scot03	43	B91-63/43/1	23	38	6.41467	7.8	3.7	0.474359	39.37
Scot03	44	B91-63/44/1	23	44	5.82967	7.2	3.6	0.5	34.61
Scot03	45	B91-63/45/1	30	56	5.887	8.2	3.8	0.463415	45.71
Scot03	46	B91-63/46/1	24	56	5.901	8.2	3.8	0.463415	46.43
Scot03	48	B91-63/48/2	18	90	6.13833	8.8	4	0.454545	53
Scot03	49	B91-63/49/3	18	51	5.159	7.8	3.9	0.5	42.78
Scot03	50	B91-63/50/2	22	73	7.11333	7.5	3.7	0.493333	40.76
Scot03	51	B91-63/51/1	23	45	5.348	7.7	3.8	0.493506	41.15
Scot03	52	B91-63/52/1	23	60	7.01633	8.1	3.7	0.45679	44.25
Scot03	53	B91-63/54/1	23	61	6.25467	8.8	3.8	0.431818	48.39
Scot03	54	B91-63/55/1	19	79	7.46	8	4.1	0.5125	47.99
Scot03	55	B91-63/56/1	32	60	6.292	7.9	3.7	0.468354	43.84
Scot03	57	B91-63/58	18	73	7.02267	7.5	3.9	0.52	43.01
Scot03	58	B91-63/59/1	16	81	6.61233	7.7	3.9	0.506494	45.97
Scot03	59	B91-63/60/1	18	97	4.31667	8.8	4.1	0.465909	55.55
Scot03	60	B91-63/61/1	29	62	7.517	8.6	4	0.465116	49.61
Scot03	61	B91-63/62/1	23	75	5.85	8.3	3.9	0.46988	46.78
Scot03	62	B91-63/63/1	18	84	5.717	8.6	3.9	0.453488	50.5
Scot03	63	B91-63/64/1	23	44	5.79833	7.6	3.6	0.473684	35.85
Scot03	64	B91-63/66/1	23	57	7.35667	8.2	3.7	0.45122	43.86
Scot03	65	B91-63/67/1	25	42	5.22433	7.8	3.7	0.474359	37.45
Scot03	66	B91-63/68/1	28	85	7.14733	8.1	3.9	0.481481	48.21
Scot03	67	B91-63/69/1	18	86	5.44267	8.4	3.9	0.464286	51.31
Scot03	69	B91-63/71/4	25	93	6.428	8.7	3.8	0.436782	51.24
Scot03	70	B91-63/72/1	24	65	6.94	8.4	3.7	0.440476	47.63
Scot03	71	B91-63/73/2	23	60	6.58	8.6	3.8	0.44186	46.46
Scot03	72	63/74/2	29	58	6.444	8.8	3.8	0.431818	46.6
Scot03	73	B91-63/75/1	16	67	4.58667	8.1	4.1	0.506173	50.05
Scot03	74	B91-63/76/1	16	70	6.05333	7.7	4	0.519481	45.96
Scot03	75	B91-63/77/2	23	54	5.014	7.4	3.6	0.486486	36.19
Scot03	76	B91-63/78/1	28	40	5.92767	7.2	3.7	0.513889	37
Scot03	77	B91-63/79/1	23	50	6.90667	8.4	3.8	0.452381	47.4
Scot03	78	B91-63/80/2	23	41	5.32667	7.5	3.7	0.493333	37.52
Scot03	79	B91-63/81/1	25	54	6.729	8.2	3.7	0.45122	45.95
Scot03	80	B91-63/82/1	16	74	6.01333	7.5	4	0.533333	44.22
Scot03	81	B91-63/83/1	32	67	6.88	8.1	3.8	0.469136	46.2
Scot03	82	B91-63/84/1	25	83	6.773	8.4	3.9	0.464286	49.47
Scot03	83	B91-63/85/1	23	39	6.18	7.9	3.7	0.468354	40.52
Scot03	84	B91-63/86/1	25	85	7.33	8.9	4	0.449438	53.19
Scot03	85	B91-63/87/2	18	67		8.6	3.8	0.44186	46.83
Scot03	86	B91-63/88/1	23	54	6.02333	7	3.5	0.5	31.53
Scot03	87	B91-63/89/1	23	47	5.06667	7.2	3.5	0.486111	32.99
Scot03	88	B91-63/90/1	18	105	5.86867	8.4	3.9	0.464286	50.76
Scot03	89	B91-63/91/1	28	95	6.77733	8.1	3.8	0.469136	45.34
Scot03	90	B91-63/92/1	23	93	5.84667	8.5	3.9	0.458824	50.2
Scot03	91	B91-63/93/1	23	81	6.02333	7.6	4	0.526316	44.19
Scot03	92	B91-63/94/1	16	78	5.29333	8	4	0.5	49.53
Scot03	93	B91-63/95/1	22	50	5.41667	7.6	4	0.526316	42.69
Scot03	94	B91-63/96/1	16	78	6.66	7.5	3.9	0.52	44.19
Scot03	95	B91-63/97/3	23	66	4.675	8.5	3.9	0.458824	49.93
Scot03	96	B91-63/98/2	28	88	6.62633	8.6	3.8	0.44186	47.19
Scot03	97	B91-63/99/1	29	60	6.17333	8.2	3.7	0.45122	43.36
Scot03	98	B91-63/100/1	29	45	6.48	7.4	3.4	0.459459	30.25
Scot03	100	B91-63/102/1	18	67	6.73	7.2	3.7	0.513889	39.13
Scot03	101	B91-63/103/1	16	80	4.67667	8.3	4.1	0.493976	52.06
Scot03	102	B91-63/104/3	23	48	6.49333	7.1	3.8	0.535211	37.3
Scot03	103	B91-63/105/1	16	71	6.164	7.9	4.1	0.518987	48.4
Scot03	105	B91-63/107/3	25	60	6.35433	8.2	3.9	0.47561	45.23
Scot03	106	B91-63/108/1	23	44	5.42333	7.2	3.7	0.513889	35.62
Scot03	107	B91-63/109/1	23	79	6.60133	8.1	4.1	0.506173	47
Scot03	108	B91-63/110/1	23	44	6.51433	7.9	4	0.506329	42.92
Scot03	109	B91-63/111/1	29	50	3.66	7.9	3.7	0.468354	39.83
Scot03	110	B91-63/112/1	16	71	7.11	7.9	4	0.506329	48.94
Scot03	111	B91-63/113	18	82	6.00333	8.7	4	0.45977	53.55
Scot03	112	B91-63/114/1	23	90	6.72667	7.9	3.9	0.493671	46.77
Scot03	113	B91-63/115/1	16	68	6.6	7.8	3.8	0.487179	42.95
Scot03	114	B91-63/116	18	104	5.827	9.3	4	0.430108	55.22
Scot03	115	B91-63/117/1	23	65	6.71833	8.6	4	0.465116	50.83
Scot03	116	B91-63/118/1	28	91	5.97533	8.6	3.8	0.44186	46.96
Scot03	117	B91-63/119/1	23	90	5.93	7.8	3.9	0.5	47.85
Scot03	118	B91-63/120/1	16	80	6.84	7.8	3.9	0.5	47.32
Scot03	119	B91-63/121/3	18	78	5.963	8	4	0.5	44.7
Scot03	121	B91-63/123/5	24	55	5.87033	8.2	3.9	0.47561	44.5
Scot03	122	B91-63/124/1	16	83	4.90333	8.7	4	0.45977	54.13
Scot03	123	B91-63/125/3	18	76	6.46967	8.3	4.1	0.493976	50.56
Scot03	124	B91-63/126/1	29	59	5.39667	8.7	3.9	0.448276	47.59
Scot03	125	B91-63/127/1	25	53	5.90267	8.3	3.9	0.46988	45.81
Scot03	126	B91-63/128/1	10	78	6.11033	7.3	3.8	0.520548	42.37
Scot03	128	B91-63/130	22	80	6.34	8.3	3.9	0.46988	50.95
Scot03	129	B91-63/131/2	23	36	5.18333	7.5	3.7	0.493333	37.55
Scot03	130	B91-63/132/1	25	80	5.48	8.1	4	0.493827	49.88
Scot03	132	B91-63/135	23	50	6.3	7.3	3.9	0.534247	37.4
Scot03	133	B91-63/136/1	23	38	5.89	7.2	3.6	0.5	36.25
Scot03	134	B91-63/137/1	22	77	6.34667	7.6	3.9	0.513158	43.86
Scot03	135	B91-63/139/1	23	44	6.32333	7.3	3.7	0.506849	36.07
Scot03	136	B91-63/140/1	16	71	5.43667	7.6	4.1	0.539474	48.54
Scot03	137	B91-63/141/1	25	58	6.16333	8.5	3.8	0.447059	45.09
Scot03	138	B91-63/142/1	18	81	5.76	8.1	3.9	0.481481	48.55
Scot03	139	B91-63/143/1	28	61	6.666	8.9	3.8	0.426966	50.96
Scot03	140	B91-63/144/1	22	65	5.99	7.2	3.9	0.541667	40.46
Scot03	141	B91-63/145/1	18	67	7.14333	7.8	3.9	0.5	46.01
Scot03	142	B91-63/146/2	28	36	5.43333	7.7	3.5	0.454545	35.1
Scot03	144	B91-63/148/1	18	88	5.696	8.8	4	0.454545	53.96
Scot03	145	B91-63/149/1	23	91	5.27667	8.7	4.1	0.471264	52.72
Scot03	146	B91-63/150/1	22	65	4.95	7.7	3.9	0.506494	43.6
Scot03	147	B91-63/151/3	23	63	6.03333	7.6	3.9	0.513158	44.36
Scot03	148	B91-63/152/1	16	69	6.25333	7.8	4	0.512821	47.03
Scot03	149	B91-63/153/1	29	50	7.3	8.4	3.7	0.440476	43.95
Scot03	150	B91-63/154/1	29	50	6.20667	7.6	3.7	0.486842	37.68
Scot03	151	B91-63/155/2	23	43	5.35	7.1	3.7	0.521127	34.7
Scot03	152	B91-63/156/2	18	79	7.08333	8	4	0.5	48.58
Scot03	153	B91-63/157/1	33	61	6.55	8.5	3.7	0.435294	43.55
Scot03	154	B91-63/158	16	68	4.78333	7.5	3.9	0.52	45.25
Scot03	155	B91-63/159/1	25	73	5.98333	7.3	3.9	0.534247	41.18
Scot04	1	B91-63/1/1	16	52	7.73333	7.9	3.8	0.481013	38.24
Scot04	2	B91-63/2/2	16	61	7.53106	8.5	3.9	0.458824	44.48
Scot04	3	B91-63/3/1	10	72	6.70357	8.4	4.1	0.488095	51.06
Scot04	4	B91-63/4/1	18	91	7.16259	8.7	4	0.45977	48.67
Scot04	5	B91-63/5/3	18	74	6.22588	7.8	3.8	0.487179	37.01
Scot04	6	B91-63/6/1	14	53	5.61	8	4	0.5	43.58
Scot04	7	B91-63/7/3	16	66	6.46667	8.9	4.1	0.460674	50.65
Scot04	8	B91-63/8/1	24	57	7.72098	9	4	0.444444	46.44
Scot04	9	B91-63/9/1	*					*
Scot04	10	B91-63/10/1	13	67	5.61796	8	4.1	0.5125	44.41
Scot04	11	B91-63/11/1	18	75	7.32839	8.5	3.9	0.458824	46.8
Scot04	12	B91-63/12/1	14	74	7.43153	8	3.9	0.4875	43.79
Scot04	13	B91-63/13/1	18	87	6.20369	8.5	4.1	0.482353	47.03
Scot04	14	B91-63/14/1	16	44	6.74729	7.3	3.8	0.520548	35.21
Scot04	15	B91-63/15/1	14	72	8.19035	7.9	4	0.506329	44.21
Scot04	16	B91-63/16/2	16	45	7.06588	7.8	3.9	0.5	40.13
Scot04	18	B91-63/18/1	18	59	7.82753	8.1	3.8	0.469136	43.2
Scot04	19	B91-63/19/1	10	69	7.77882	7.8	3.9	0.5	41.49
Scot04	20	B91-63/20/2	11	68	7.27588	8.4	4.2	0.5	50.72
Scot04	21	B91-63/21/1	11	44	7.09882	7.9	4	0.506329	40.46
Scot04	22	B91-63/22/1	16	63	7.20886	8.3	3.9	0.46988	43.33
Scot04	23	B91-63/23/1	16	89	6.96	8.4	4.1	0.488095	48.89
Scot04	24	B91-63/24/2	18	56	7.12506	7.8	3.8	0.487179	37.89
Scot04	26	B91-63/26/4	16	77	7.65471	7.9	4	0.506329	45.86
Scot04	27	B91-63/27/1	24	67	7.59106	8.5	3.8	0.447059	43.04
Scot04	28	B91-63/28/1	16	86	7.58212	8.7	4	0.45977	49.15
Scot04	29	B91-63/29/1	16	70	6.50765	8.5	4	0.470588	45.83
Scot04	30	B91-63/30/2	11	72	6.62557	8	4	0.5	42.9
Scot04	31	B91-63/31/3	9	79	5.63749	8	4	0.5	44.69
Scot04	32	B91-63/32/2	18	87	7.63059	8.7	4	0.45977	47.62
Scot04	33	B91-63/33/3	*					*
Scot04	34	B91-63/34/1	11	73	7.57941	7.6	4	0.526316	42.19
Scot04	35	B91-63/35/1	9	83	5.51169	8.4	4	0.47619	49.99
Scot04	36	63/36/1	24	80	8.23165	8.1	3.9	0.481481	41.91
Scot04	37	63/37/1	16	90	6.15498	8.3	3.9	0.46988	44.16
Scot04	38	B91-63/38/1	16	92	6.99043	8.9	3.9	0.438202	45.56
Scot04	40	B91-63/40/2	16	62	7.62682	8.2	3.8	0.463415	43.17
Scot04	42	B91-63/42/1	21	67	8.33333	8.6	3.9	0.453488	44.72
Scot04	43	B91-63/43/1	14	43	8.84635	8.2	4	0.487805	42.33
Scot04	44	B91-63/44/1	14	47	7.56329	7.6	3.8	0.5	35.39
Scot04	45	B91-63/45/1	21	61	8.19459	8.4	3.9	0.464286	44.63
Scot04	46	B91-63/46/1	16	66	6.96494	8.3	3.9	0.46988	45.26
Scot04	48	B91-63/48/2	14	87	6.77882	8.5	4	0.470588	49.26
Scot04	49	B91-63/49/3	13	45	6.66212	7.7	3.9	0.506494	41.82
Scot04	50	B91-63/50/2	16	88	7.41	8.1	3.7	0.45679	40.6
Scot04	51	B91-63/51/1	16	54	6.65631	7.7	3.9	0.506494	41.19
Scot04	52	B91-63/52/1	16	61	8.09949	8.9	4	0.449438	48.47
Scot04	53	B91-63/54/1	16	66	7.73882	8.8	3.9	0.443182	47.24
Scot04	54	B91-63/55/1	13	73	7.15812	8.1	4	0.493827	44.36
Scot04	55	B91-63/56/1	16	64	6.88	8	3.8	0.475	42.24
Scot04	57	B91-63/58	14	74	7.83341	7.7	4	0.519481	43.37
Scot04	58	B91-63/59/1	10	73	7.90369	8.1	3.9	0.481481	45.87
Scot04	59	B91-63/60/1	11	88	4.99137	9.5	4.4	0.463158	57.48
Scot04	60	B91-63/61/1	16	61	12.8455	8.5	4	0.470588	46.55
Scot04	61	B91-63/62/1	14	68	1.28157	8.5	4.1	0.482353	47.23
Scot04	62	B91-63/63/1	14	82	6.6102	8.9	4.1	0.460674	52.18
Scot04	63	B91-63/64/1	14	48	7.30141	7.4	3.6	0.486486	36.2
Scot04	64	B91-63/66/1	14	57	8.036	8.3	3.8	0.457831	45.14
Scot04	65	B91-63/67/1	16	43	7.72314	8	3.7	0.4625	35.13
Scot04	66	B91-63/68/1	16	88	6.84627	9.1	4.2	0.461538	54.4
Scot04	67	B91-63/69/1	11	81	5.46353	8.3	4	0.481928	48.06
Scot04	69	B91-63/71/4	16	95	7.35216	8.9	4	0.449438	50.47
Scot04	70	B91-63/72/1	14	66	7.7749	8.6	4	0.465116	50.25
Scot04	71	B91-63/73/2	14	64	8.66745	9	4.1	0.455556	47.92
Scot04	72	63/74/2	16	56	8.55341	9	4	0.444444	48.7
Scot04	73	B91-63/75/1	7	70	6.77882	8.1	4.2	0.518519	45.73
Scot04	74	B91-63/76/1	9	67	7.10706	7.8	4	0.512821	43.63
Scot04	75	B91-63/77/2	11	43	7.28471	7.3	3.6	0.493151	34.6
Scot04	76	B91-63/78/1	18	44	7.04941	7.4	3.8	0.513514	36.83
Scot04	77	B91-63/79/1	16	55	7.79294	8.8	4	0.454545	48.8
Scot04	78	B91-63/80/2	11	50	6.67765	7.8	3.9	0.5	39.35
Scot04	79	B91-63/81/1	16	60	7.91627	8.8	4.1	0.465909	48.25
Scot04	80	B91-63/82/1	10	66	6.41529	7.8	4	0.512821	42.25
Scot04	81	B91-63/83/1	24	67	8.43	8.7	4	0.45977	48.99
Scot04	82	B91-63/84/1	16	86	7.67569	8.5	3.9	0.458824	48.1
Scot04	83	B91-63/85/1	15	44	7.68722	7.9	3.7	0.468354	39.08
Scot04	84	B91-63/86/1	19	86	6.94871	8.7	3.9	0.448276	49.94
Scot04	85	B91-63/87/2	16	62	6.856	8.3	3.8	0.457831	41.2
Scot04	86	B91-63/88/1	14	49	7.30992	7.8	3.9	0.5	39.47
Scot04	87	B91-63/89/1	14	47	6.46745	7.5	3.8	0.506667	36.31
Scot04	88	B91-63/90/1	11	87	6.63765	9.2	4.2	0.456522	53.81
Scot04	89	B91-63/91/1	18	73	6.93247	8.3	4	0.481928	47.24
Scot04	90	B91-63/92/1	14	93	5.82667	8.7	4	0.45977	48.58
Scot04	91	B91-63/93/1	16	72	7.10706	7.6	4	0.526316	42.97
Scot04	92	B91-63/94/1	10	72	6.74435	8.1	4	0.493827	46.84
Scot04	93	B91-63/95/1	14	45	7.38635	7.9	4.1	0.518987	41.83
Scot04	94	B91-63/96/1	11	73	7.43482	7.7	4	0.519481	44.08
Scot04	95	B91-63/97/3	14	56	7.27541	8.4	4	0.47619	45.94
Scot04	96	B91-63/98/2	16	84	6.38153	8.5	3.9	0.458824	47.55
Scot04	97	B91-63/99/1	14	63	8.08059	8.6	3.9	0.453488	47.62
Scot04	98	B91-63/100/1	21	43	7.81235	7.9	3.7	0.468354	34.26
Scot04	100	B91-63/102/1	11	70	6.99412	7.6	3.9	0.513158	41.42
Scot04	101	B91-63/103/1	7	75	5.73333	8.1	4	0.493827	47.3
Scot04	102	B91-63/104/3	16	53	7.95169	7.5	4	0.533333	38.92
Scot04	103	B91-63/105/1	9	73	7.41961	8.3	4.2	0.506024	47.58
Scot04	105	B91-63/107/3	13	67	7.8971	8.6	4	0.465116	47.21
Scot04	106	B91-63/108/1	13	42	7.63447	7.6	3.9	0.513158	37.86
Scot04	107	B91-63/109/1	14	72	7.54902	8.7	4.2	0.482759	48.44
Scot04	108	B91-63/110/1	14	94	6.81255	8.1	4	0.493827	41.04
Scot04	109	B91-63/111/1	16	52	8.40282	8.5	3.9	0.458824	41.97
Scot04	110	B91-63/112/1	11	70	8.05176	8.1	4.1	0.506173	47.28
Scot04	111	B91-63/113	13	80	7.38588	9.1	4.2	0.461538	51.81
Scot04	112	B91-63/114/1	18	85	6.07059	8.2	4	0.487805	44.66
Scot04	113	B91-63/115/1	10	67	6.73976	7.9	3.8	0.481013	43.74
Scot04	114	B91-63/116	13	87	6.49035	9.1	4.2	0.461538	53.78
Scot04	115	B91-63/117/1	14	63	6.98929	8.4	4.1	0.488095	46.78
Scot04	116	B91-63/118/1	18	88	7.06549	8.6	3.9	0.453488	45.94
Scot04	117	B91-63/119/1	14	46	4.85647	7.9	3.9	0.493671	45.25
Scot04	118	B91-63/120/1	11	68	7.072	8.2	4	0.487805	46.67
Scot04	119	B91-63/121/3	14	69	7.75008	8	4.1	0.5125	44.53
Scot04	121	B91-63/123/5	14	54	7.24235	8.5	4	0.470588	46.15
Scot04	122	B91-63/124/1	10	86	5.76706	9.3	4.3	0.462366	54.65
Scot04	123	B91-63/125/3	11	74	7.1498	8.3	4.1	0.493976	46.65
Scot04	124	B91-63/126/1	21	63	8.30114	8.5	4	0.470588	45.5
Scot04	125	B91-63/127/1	16	57	8.47302	8.6	4	0.465116	44.79
Scot04	126	B91-63/128/1	11	69	7.28439	7.6	4	0.526316	42.75
Scot04	128	B91-63/130	14	82	7.51659	8.6	4	0.465116	50.97
Scot04	129	B91-63/131/2	14	40	6.59224	7.7	3.8	0.493506	35.98
Scot04	130	B91-63/132/1	14	82	6.65631	8.4	4.1	0.488095	49.22
Scot04	132	B91-63/135	14	49	7.65992	7.8	4.2	0.538462	41.6
Scot04	133	B91-63/136/1	14	40	7.70729	7.7	3.7	0.480519	36.53
Scot04	134	B91-63/137/1	14	72	7.68722	7.9	4	0.506329	41.23
Scot04	135	B91-63/139/1	13	50	8.10353	7.6	3.8	0.5	36.42
Scot04	136	B91-63/140/1	8	71	6.07898	7.8	4.1	0.525641	46.47
Scot04	137	B91-63/141/1	14	59	6.8549	8.8	3.9	0.443182	46.16
Scot04	138	B91-63/142/1	11	80	6.50145	8.1	4	0.493827	46.06
Scot04	139	B91-63/143/1	16	65	7.67824	8.7	3.9	0.448276	47.42
Scot04	140	B91-63/144/1	14	68	7.49302	7.7	4	0.519481	40.47
Scot04	141	B91-63/145/1	11	62	7.80871	7.8	4	0.512821	43.64
Scot04	142	B91-63/146/2	18	43	7.09953	7.7	3.7	0.480519	36.91
Scot04	144	B91-63/148/1	16	83	6.39549	9	4.1	0.455556	52.82
Scot04	145	B91-63/149/1	14	83	6.81255	8.8	4.2	0.477273	51.11
Scot04	146	B91-63/150/1	14	75	5.80078	7.7	3.9	0.506494	41.1
Scot04	147	B91-63/151/3	14	82	10.6651	7.8	4.1	0.525641	40.85
Scot04	148	B91-63/152/1	9	76	13.7263	8.2	3.9	0.47561	41.71
Scot04	149	B91-63/153/1	16	58	8.78729	8.5	3.9	0.458824	43.78
Scot04	150	B91-63/154/1	21	49	7.78792	7.8	3.9	0.5	36.87
Scot04	151	B91-63/155/2	16	47	6.75294	7.4	3.8	0.513514	33.77
Scot04	152	B91-63/156/2	10	71	7.79498	8.2	4.1	0.5	47.77
Scot04	153	B91-63/157/1	24	58	8.93647	8.7	3.9	0.448276	45.43
Scot04	154	B91-63/158	9	70	6.016	7.6	3.9	0.513158	42.7
Scot04	155	B91-63/159/1	16	72	7.18306	7.3	3.8	0.520548	38
Scot05	1	B91-63/1/1	22.018	29.4407	3.38366	7.4	3.55	0.47973	34.745
Scot05	2	B91-63/2/2	25.2432	44.741	3.91189	8	3.75	0.46875	44.68
Scot05	3	B91-63/3/1	15.1785	54.3306	3.39692	7.65	3.7	0.48366	44.605
Scot05	4	B91-63/4/1	23.5698	67.4884	3.80339	7.8	3.5	0.448718	40.905
Scot05	5	B91-63/5/3	25.8438	38.0518	3.71386	7.15	3.65	0.51049	37.175
Scot05	6	B91-63/6/1	20.0409	39.3984	3.02659	7.3	3.6	0.493151	37.845
Scot05	7	B91-63/7/3	22.4814	51.5206	3.87743	7.9	3.55	0.449367	40.825
Scot05	8	B91-63/8/1	34.5698	35.8475	3.6879	8.15	3.6	0.441718	41.26
Scot05	9	B91-63/9/1						*
Scot05	10	B91-63/10/1	18.1785	55.6295	3.82903	7	3.6	0.514286	38.905
Scot05	11	B91-63/11/1	23.0409	55.6808	4.26809	7.46467	3.4	0.455479	37.8302
Scot05	12	B91-63/12/1	18.7661	63.6448	4.13817	7.2	3.55	0.493056	38.7
Scot05	13	B91-63/13/1	23.8209	73.8148	4.27757	7.95	3.7	0.465409	41.995
Scot05	14	B91-63/14/1	20.4093	36.3074	3.53875	6.6	3.4	0.515152	31.075
Scot05	15	B91-63/15/1	19.4814	62.4619	4.33228	7.45	3.7	0.496644	39.885
Scot05	16	B91-63/16/2	22.0409	29.3736	3.13567	7.35	3.7	0.503401	39.005
Scot05	18	B91-63/18/1	27.5684	49.5263	4.86076	7.8	3.55	0.455128	42.26
Scot05	19	B91-63/19/1	15.7661	68.1712	4.74014	6.8	3.45	0.507353	34.345
Scot05	20	B91-63/20/2	15.8432	58.199	4.26696	7.75	3.85	0.496774	45.09
Scot05	21	B91-63/21/1	19.0684	31.379	3.60368	7.05	3.5	0.496454	34.515
Scot05	22	B91-63/22/1	21.7661	41.7466	2.96368	8.05	3.5	0.434783	40.325
Scot05	23	B91-63/23/1	19.8438	86.1889	4.66018	7.45	3.55	0.47651	40.76
Scot05	24	B91-63/24/2	24.2344	35.0252	4.07542	7.45	3.6	0.483221	36.435
Scot05	26	B91-63/26/4	21.3438	62.9315	4.15979	7.95	3.8	0.477987	42.88
Scot05	27	B91-63/27/1	32.2344	37.9888	2.81972	8.3	3.65	0.439759	40.53
Scot05	28	B91-63/28/1	20.0698	66.2496	4.46183	8.4	3.65	0.434524	44.3
Scot05	29	B91-63/29/1	19.9093	78.9976	4.89373	7.35	3.35	0.455782	36.42
Scot05	30	B91-63/30/2	17.4814	56.778	4.17749	6.7	3.4	0.507463	34.6
Scot05	31	B91-63/31/3	13.018	65.0276	3.83453	6.85	3.5	0.510949	37.92
Scot05	32	B91-63/32/2	23.9322	70.9405	4.18785	8.2	3.6	0.439024	41.375
Scot05	33	B91-63/33/3						*
Scot05	34	B91-63/34/1	20.1461	55.5412	3.75704	6.75	3.6	0.533333	35.28
Scot05	35	B91-63/35/1	13.7432	77.3072	4.40461	7.55	3.55	0.470199	42.08
Scot05	36	63/36/1	29.0698	46.5675	3.38774	7.4	3.6	0.486486	36.99
Scot05	37	63/37/1	24.8438	87.8288	4.97306	7.65	3.6	0.470588	38.205
Scot05	38	B91-63/38/1	20.7344	82.6007	4.38813	7.35	3.35	0.455782	35.485
Scot05	40	B91-63/40/2	22.4037	35.994	3.72881	7.15	3.3	0.461538	34.645
Scot05	42	B91-63/42/1	28.7661	40.2382	3.34678	8.2	3.6	0.439024	41.925
Scot05	43	B91-63/43/1	18.9093	31.1423	3.68131	7.15	3.5	0.48951	33.315
Scot05	44	B91-63/44/1	19.1785	32.8997	3.35658	6.55	3.4	0.519084	31.22
Scot05	45	B91-63/45/1	26.5684	42.0371	3.60042	7.7	3.55	0.461039	37.525
Scot05	46	B91-63/46/1	19.7432	49.5994	3.90614	7.35	3.3	0.44898	35.835
Scot05	48	B91-63/48/2	19.4322	83.6009	4.20707	7.7	3.55	0.461039	40.68
Scot05	49	B91-63/49/3	18.3209	36.1593	3.89882	7	3.55	0.507143	35.235
Scot05	50	B91-63/50/2	20.1785	51.0679	3.70931	7.2	3.45	0.479167	35.11
Scot05	51	B91-63/51/1	19.7661	36.2873	3.22011	7.65	3.65	0.477124	38.67
Scot05	52	B91-63/52/1	20.0684	49.5175	4.16399	8.3	3.65	0.439759	41.87
Scot05	53	B91-63/54/1	20.3432	43.1008	3.54052	7.5	3.4	0.453333	36.955
Scot05	54	B91-63/55/1	19.7344	61.9692	3.69538	7.36467	3.6	0.48882	36.3602
Scot05	55	B91-63/56/1	28.7661	42.1966	3.36337	7.75	3.6	0.464516	41.02
Scot05	57	B91-63/58	20.0409	62.7627	5.11997	7	3.5	0.5	37.47
Scot05	58	B91-63/59/1	17.6461	62.5824	4.45898	7.35	3.6	0.489796	39.945
Scot05	59	B91-63/60/1	17.5684	82.0278	3.83613	8.5	3.8	0.447059	48.82
Scot05	60	B91-63/61/1	22.3209	52.3565	4.50796	7.4	3.6	0.486486	39.325
Scot05	61	B91-63/62/1	20.3438	56.1454	3.62706	7.5	3.75	0.5	39.745
Scot05	62	B91-63/63/1	18.8438	83.4171	4.30169	7.35	3.5	0.47619	39.815
Scot05	63	B91-63/64/1	20.0409	33.3685	4.23122	6.95	3.4	0.489209	34.045
Scot05	64	B91-63/66/1	21.018	49.4052	3.89829	7.45	3.35	0.449664	35.375
Scot05	65	B91-63/67/1	23.0409	26.9396	3.50051	7.45	3.6	0.483221	36.125
Scot05	66	B91-63/68/1	24.5684	79.9215	4.8866	7.75	3.7	0.477419	42.93
Scot05	67	B91-63/69/1	18.4093	73.3782	3.83596	7.7	3.45	0.448052	42.235
Scot05	69	B91-63/71/4	23.0684	88.0653	4.60944	8.1	3.55	0.438272	42.695
Scot05	70	B91-63/72/1	20.5698	45.1811	3.46374	7.75	3.6	0.464516	41.82
Scot05	71	B91-63/73/2	21.9814	51.2578	4.26323	8.1	3.55	0.438272	40.535
Scot05	72	63/74/2	22.9037	43.4421	3.23853	8.25	3.6	0.436364	40.18
Scot05	73	B91-63/75/1	14.7661	51.4769	3.01318	7.1	3.7	0.521127	40.41
Scot05	74	B91-63/76/1	18.018	56.2062	3.3034	6.85	3.7	0.540146	37.89
Scot05	75	B91-63/77/2	20.018	35.4725	3.52922	6.95	3.5	0.503597	33.89
Scot05	76	B91-63/78/1	30.9814	28.5256	2.54442	7	3.75	0.535714	38.475
Scot05	77	B91-63/79/1	21.9814	49.1673	3.74483	7.65	3.5	0.457516	38.2
Scot05	78	B91-63/80/2	19.4037	33.5095	3.24714	7.25	3.5	0.482759	35.77
Scot05	79	B91-63/81/1	22.0698	43.8327	3.79839	7.5	3.45	0.46	37.855
Scot05	80	B91-63/82/1	16.018	54.9294	3.64908	7.2	3.65	0.506944	37.23
Scot05	81	B91-63/83/1	29.2344	41.1866	4.03974	8.15	3.7	0.453988	42.84
Scot05	82	B91-63/84/1	23.3209	78.1887	4.7525	8.35	3.65	0.437126	42.22
Scot05	83	B91-63/85/1	19.9322	39.8892	3.89196	7.6	3.7	0.486842	37
Scot05	84	B91-63/86/1	22.9037	60.9839	3.63208	8.2	3.65	0.445122	41.725
Scot05	85	B91-63/87/2	25.4093	39.704	3.82566	7.55	3.4	0.450331	34.98
Scot05	86	B91-63/88/1	19.5409	44.9042	3.88171	6.75	3.45	0.511111	32.87
Scot05	87	B91-63/89/1	19.5698	37.0991	3.86834	6.65	3.5	0.526316	32.5
Scot05	88	B91-63/90/1	17.0684	85.1195	4.56128	7.8	3.6	0.461538	42.21
Scot05	89	B91-63/91/1	23.0684	69.1781	3.85285	7.8	3.6	0.461538	39.685
Scot05	90	B91-63/92/1	19.8209	84.1975	4.36957	8.25	3.65	0.442424	42.12
Scot05	91	B91-63/93/1	20.5409	58.0715	3.65267	6.95	3.6	0.517986	35.71
Scot05	92	B91-63/94/1	15.1461	59.0441	3.89876	7.76467	3.9	0.502275	43.6802
Scot05	93	B91-63/95/1	19.3438	35.3686	3.47131	6.9	3.6	0.521739	35.44
Scot05	94	B91-63/96/1	17.6785	60.5754	4.10897	7	3.5	0.5	36.245
Scot05	95	B91-63/97/3	20.1461	46.4511	3.93246	7.6	3.5	0.460526	40.615
Scot05	96	B91-63/98/2	22.2344	75.2478	4.2299	7.6	3.5	0.460526	37.775
Scot05	97	B91-63/99/1	22.0684	47.3688	3.73125	7.95	3.5	0.440252	39.45
Scot05	98	B91-63/100/1	27.0684	29.0938	3.95253	6.9	3.35	0.485507	32.045
Scot05	100	B91-63/102/1	19.3432	58.9361	4.10415	7.05	3.65	0.51773	38.36
Scot05	101	B91-63/103/1	14.9814	65.92	4.72616	7.35	3.7	0.503401	42.2
Scot05	102	B91-63/104/3	19.2661	40.2758	3.55292	6.8	3.5	0.514706	33.005
Scot05	103	B91-63/105/1	14.9322	68.0878	4.19103	7.36467	3.7	0.502399	40.4402
Scot05	105	B91-63/107/3	21.6461	55.9391	4.04611	7.45	3.45	0.463087	39.59
Scot05	106	B91-63/108/1	19.0698	30.6837	3.90143	7.05	3.55	0.503546	35.15
Scot05	107	B91-63/109/1	20.0409	56.9185	3.93441	7.9	3.9	0.493671	43.6
Scot05	108	B91-63/110/1	18.7432	39.8343	3.72512	7.2	3.55	0.493056	37.025
Scot05	109	B91-63/111/1	24.4322	36.1923	3.86299	7.5	3.45	0.46	36.625
Scot05	110	B91-63/112/1	16.2661	63.6718	4.12807	7.45	3.65	0.489933	39.86
Scot05	111	B91-63/113	17.9814	76.0446	4.96791	8.05	3.6	0.447205	45.05
Scot05	112	B91-63/114/1	20.1785	74.2671	3.86307	7.2	3.4	0.472222	38.34
Scot05	113	B91-63/115/1	17.3432	55.7767	4.37885	7.35	3.6	0.489796	39.935
Scot05	114	B91-63/116	18.0409	79.6833	4.69034	8.55	3.7	0.432749	46.795
Scot05	115	B91-63/117/1	19.4322	52.4856	3.70287	8.2	3.7	0.45122	44.285
Scot05	116	B91-63/118/1	26.5409	73.4542	4.46332	8	3.6	0.45	41.97
Scot05	117	B91-63/119/1	20.518	82.9717	4.32061	7.6	3.6	0.473684	42.475
Scot05	118	B91-63/120/1	16.0409	65.2622	4.08268	7.2	3.65	0.506944	40.115
Scot05	119	B91-63/121/3	18.6461	63.7798	4.4628	7.15	3.55	0.496503	36.375
Scot05	121	B91-63/123/5	20.1785	33.3206	3.31454	7.5	3.55	0.473333	37.89
Scot05	122	B91-63/124/1	14.2344	78.8444	3.54059	8.05	3.75	0.465839	44.475
Scot05	123	B91-63/125/3	16.4093	64.3542	4.33193	7.5	3.65	0.486667	40.465
Scot05	124	B91-63/126/1	24.518	53.6661	3.60642	8.1	3.55	0.438272	39.11
Scot05	125	B91-63/127/1	22.1785	40.8866	3.89219	8.05	3.65	0.453416	40.795
Scot05	126	B91-63/128/1	17.9322	63.8435	3.70417	7	3.6	0.514286	37.395
Scot05	128	B91-63/130	19.5698	67.2218	4.14602	7.95	3.65	0.459119	43.835
Scot05	129	B91-63/131/2	19.5698	36.0986	3.90053	7	3.65	0.521429	36.18
Scot05	130	B91-63/132/1	19.4814	67.9162	4.04951	7.65	3.75	0.490196	43.305
Scot05	132	B91-63/135	19.518	33.5882	3.99297	7.2	3.7	0.513889	37.375
Scot05	133	B91-63/136/1	19.7661	31.6745	3.78566	7.3	3.55	0.486301	35.64
Scot05	134	B91-63/137/1	19.7432	60.6519	4.82531	7.35	3.75	0.510204	39.35
Scot05	135	B91-63/139/1	20.0698	37.8195	3.8957	7	3.5	0.5	33.62
Scot05	136	B91-63/140/1	15.018	54.5226	3.29714	6.7	3.65	0.544776	39.29
Scot05	137	B91-63/141/1	19.4814	46.337	3.78646	8.25	3.6	0.436364	41.535
Scot05	138	B91-63/142/1	17.0684	77.9383	4.21446	7.85	3.65	0.464968	43.42
Scot05	139	B91-63/143/1	19.9093	46.8466	3.87206	8.05	3.55	0.440994	40.51
Scot05	140	B91-63/144/1	21.1461	58.0421	4.65723	7.1	3.7	0.521127	36.815
Scot05	141	B91-63/145/1	17.9322	50.7146	4.15118	7.2	3.55	0.493056	35.18
Scot05	142	B91-63/146/2	22.4037	30.0605	3.78063	7.6	3.6	0.473684	37.53
Scot05	144	B91-63/148/1	19.4037	82.8929	4.41094	7.85	3.55	0.452229	42.74
Scot05	145	B91-63/149/1	19.3209	79.473	4.90005	7.2	3.35	0.465278	37.375
Scot05	146	B91-63/150/1	19.5684	61.8003	4.57023	7.45	3.8	0.510067	41.5
Scot05	147	B91-63/151/3	20.0684	56.7254	4.96482	7	3.65	0.521429	36.6
Scot05	148	B91-63/152/1	15.1785	60.3588	3.62862	7.4	3.8	0.513514	40.815
Scot05	149	B91-63/153/1	22.6785	45.1642	4.13542	8	3.4	0.425	36.555
Scot05	150	B91-63/154/1	27.1461	36.2426	3.60112	6.9	3.4	0.492754	33.095
Scot05	151	B91-63/155/2	19.5684	33.2491	3.24446	6.7	3.4	0.507463	30.125
Scot05	152	B91-63/156/2	15.7344	58.6815	3.57935	7.35	3.7	0.503401	39.615
Scot05	153	B91-63/157/1	34.5698	37.6809	3.61419	7.4	3.15	0.425676	34.06
Scot05	154	B91-63/158	14.8209	55.932	3.48991	7.25	3.75	0.517241	40.49
Scot05	155	B91-63/159/1	20.7432	61.2504	4.75519	7.45	3.75	0.503356	37.79
Scot94	1	B91-63/1/1	21.869	34.1994	5.19262				38.4	3.01154	24.9611	0.899	2.0453
Scot94	2	B91-63/2/2	22.0221	41.1584	5.69891				46.7	2.65858	18.8067	0.8258	1.5754
Scot94	3	B91-63/3/1	15.0991	57.6952	4.47611				43.32	2.59549	21.3665	0.9954	2.0474
Scot94	4	B91-63/4/1	23.9076	64.6026	5.91868				47.995	2.93628	22.5193	1.0442	2.34
Scot94	5	B91-63/5/3	22.207	32.3961	4.9737				36.93	1.99465	25.8143	0.8714	1.4907
Scot94	6	B91-63/6/1	16.9607	36.2627	4.29636				36.965	3.35512	18.5641	0.7737	2.3514
Scot94	7	B91-63/7/3	23.026	51.9852	5.68864				48.775	3.38487	22.271	1.0498	2.6359
Scot94	8	B91-63/8/1	29.9976	45.8874	6.63687				46.735	3.28144	23.1181	1.174	3.1273
Scot94	9	B91-63/9/1	21.7915	43.2207	5.67597				53.74	2.88857	21.7733	1.1462	2.9315
Scot94	10	B91-63/10/1	15.5738	54.0229	4.01441				39.37	2.2265	16.6207	0.7455	1.4302
Scot94	11	B91-63/11/1	23.4796	51.2107	5.59233				41.155	2.73305	24.7563	1.15	2.6462
Scot94	12	B91-63/12/1	16.0225	59.6266	5.17709				44.765	2.97626	26.7145	1.1843	2.8037
Scot94	13	B91-63/13/1	24.1189	72.2501	5.67243				48.79	3.10994	24.4392	1.0615	2.4269
Scot94	14	B91-63/14/1	21.5762	31.7204	5.09833				36.41	2.56518	23.1376	0.7827	1.7099
Scot94	15	B91-63/15/1	18.8432	56.5572	5.09288				45.285	2.18503	25.6399	1.1824	2.1602
Scot94	16	B91-63/16/2	22.0215	36.3176	5.03304				40.45	2.23286	24.4472	1.0187	1.9393
Scot94	18	B91-63/18/1	28.8063	45.5807	5.9703				46.23	3.09316	23.367	1.0576	2.904
Scot94	19	B91-63/19/1	15.0943	51.3741	5.29326				40.63	2.52641	21.2916	0.8788	1.8623
Scot94	20	B91-63/20/2	16.6039	58.0182	5.04333				45.215	2.9379	23.7107	1.1501	2.6914
Scot94	21	B91-63/21/1	17.1954	36.5187	4.66385				39.69	2.26803	20.5588	0.7841	1.2876
Scot94	22	B91-63/22/1	21.0215	45.8639	5.29099				48.395	2.95519	23.0249	1.1438	2.6692
Scot94	23	B91-63/23/1	20.9844	77.8963	5.64171				45.075	2.66686	24.7102	1.251	2.5304
Scot94	24	B91-63/24/2	25.3246	38.3227	5.22791				43.475	2.60038	22.8642	0.8036	1.4825
Scot94	26	B91-63/26/4	22.1453	62.3388	4.35858				47.265	2.40531	23.8623	1.1785	2.5607
Scot94	27	B91-63/27/1	27.7847	47.4927	6.1025				49.27	3.0482	22.6636	1.0371	2.5872
Scot94	28	B91-63/28/1	20.8315	81.3891	5.45148				45.785	2.30482	25.3325	1.2442	2.5771
Scot94	29	B91-63/29/1	20.7675	71.0035	5.33055				43.315	2.81324	23.8048	1.0428	2.423
Scot94	30	B91-63/30/2	15.9816	63.9225	4.44769				41.39	2.39696	17.5353	0.8068	1.705
Scot94	31	B91-63/31/3	14.469	66.0619	4.96613				40.62	2.44142	23.3196	1.0483	2.011
Scot94	32	B91-63/32/2	23.9578	71.5578	6.09513				44.24	2.39001	24.8969	1.2537	2.4446
Scot94	33	B91-63/33/3	16.5221	64.1068	4.74256				40.375	2.55953	22.1424	0.9922	2.065
Scot94	34	B91-63/34/1	16.7386	57.9617	5.16063				44.575	2.32061	18.3401	0.8059	1.6584
Scot94	35	B91-63/35/1	15.812	67.8393	3.3764				52.6	2.28692	14.3197	0.7386	1.3158
Scot94	36	63/36/1											1.8944
Scot94	37	63/37/1											1.3691
Scot94	38	B91-63/38/1	23.6759	75.9171	5.65795				42.12	2.49122	23.486	0.9868	2.2002
Scot94	40	B91-63/40/2	22.4147	41.1594	6.32652				44.615	3.32552	23.1811	0.8471	2.5908
Scot94	42	B91-63/42/1	28.5036	41.5113	5.64484				42.295	2.92008	22.2403	1.052	1.1902
Scot94	43	B91-63/43/1	20.079	32.7619	5.33388				44.305	2.86996	24.4183	0.9549	1.77
Scot94	44	B91-63/44/1	20.1176	36.202	4.62248				36.695	2.1482	23.2365	0.6992	2.1512
Scot94	45	B91-63/45/1	28.2083	48.5665	5.7156				40.905	2.51617	22.0339	0.8838	2.9466
Scot94	46	B91-63/46/1	20.3962	54.5801	4.92067				44.64	2.8849	22.7721	0.9655	2.6361
Scot94	48	B91-63/48/2	19.1606	78.7431	5.14484				48.035	2.88767	20.5364	1.1084	2.1481
Scot94	49	B91-63/49/3	17.1513	41.8846	4.45364				37.515	2.71694	22.2263	0.781	2.3258
Scot94	50	B91-63/50/2	19.8968	57.9618	5.41473				40.365	2.31602	25.8933	1.1367	1.7125
Scot94	51	B91-63/51/1	20.0849	37.9575	4.76214				43.225	3.01726	22.2754	0.9112	2.1483
Scot94	52	B91-63/52/1	21.7221	47.1499	5.45269				49.07	1.99974	20.59	1.0551	1.9016
Scot94	53	B91-63/54/1	21.9834	47.6489	4.93354				45.735	2.79034	18.8291	0.9326	1.2983
Scot94	54	B91-63/55/1	17.495	58.391	5.43304				43.46	2.49067	20.6173	0.9274	1.8753
Scot94	55	B91-63/56/1	30.9378	40.8076	4.85928				41.82	2.14525	17.5394	0.7437	2.6249
Scot94	57	B91-63/58	20.1441	62.2142	5.35483				40.74	3.21968	23.4617	1.0506	1.5661
Scot94	58	B91-63/59/1	17.512	81.429	4.47777				53.795	2.74122	18.6176	0.9747	3.2141
Scot94	59	B91-63/60/1	18.1558	76.0756	4.37552				56.145	1.68156	18.9271	1.0616	2.1903
Scot94	60	B91-63/61/1	23.7539	50.198	5.84708				48.03	3.52855	24.4148	1.1212	2.5336
Scot94	61	B91-63/62/1	20.469	57.2964	4.52523				44.565	2.36777	23.8386	1.0385	1.2937
Scot94	62	B91-63/63/1	19.1606	76.4673	4.9155				46.67	2.9559	20.4872	1.0593	2.0804
Scot94	63	B91-63/64/1	20.1465	35.688	5.43916				36.205	1.96165	23.6458	0.7915	1.6376
Scot94	64	B91-63/66/1	20.6176	41.5572	5.38609				45.52	2.63926	22.0589	0.9756	2.3681
Scot94	65	B91-63/67/1	22.7847	30.9441	5.11541				38.885	2.16605	25.3932	0.9039	2.4732
Scot94	66	B91-63/68/1	24.1055	61.2541	5.16324				48.595	2.63204	24.0667	1.1652	1.7703
Scot94	67	B91-63/69/1	16.2539	69.7989	4.95519				48.88	2.90431	21.9712	1.0765	2.6521
Scot94	69	B91-63/71/4	23.995	72.1856	5.6842				42.045	2.45068	23.617	1.255	2.4761
Scot94	70	B91-63/72/1	21.9555	52.3842	5.35341				43.225	2.41158	19.7599	0.9512	2.5408
Scot94	71	B91-63/73/2	17.0226	74.0754	5.53078				45	3.24734	22.7979	0.9653	1.3341
Scot94	72	63/74/2											1.648
Scot94	73	B91-63/75/1	14.9134	55.4744	3.65325				44.73	3.34835	20.1412	0.9844	1.9282
Scot94	74	B91-63/76/1	14.8381	58.3982	4.48576				37.595	2.16718	20.1619	0.8125	2.37
Scot94	75	B91-63/77/2	17.1369	40.0859	4.46523				34.9	2.43618	21.2251	0.6914	1.8242
Scot94	76	B91-63/78/1	26.0744	31.7027	5.39968				37.725	2.87588	23.1114	0.8616	3.075
Scot94	77	B91-63/79/1	22.0149	47.9566	5.14858				43.28	2.81153	23.5697	1.0783	1.8215
Scot94	78	B91-63/80/2	19.8592	30.1757	4.44089				41.745	2.53847	22.2752	0.8708	2.0009
Scot94	79	B91-63/81/1	23.0654	47.6705	5.83334				51.04	3.13765	23.6367	1.1488	2.2508
Scot94	80	B91-63/82/1	15.1518	64.486	4.33459				38.14	3.10924	20.8284	0.8133	1.3311
Scot94	81	B91-63/83/1	28.1073	43.8246	6.05084				50.005	2.67892	21.0319	0.9333	2.598
Scot94	82	B91-63/84/1	23.5985	74.3257	5.4612				48.305	2.12561	23.4048	1.1617	1.6886
Scot94	83	B91-63/85/1	20.9147	39.5008	4.74612				41.275	2.46506	21.6553	0.7067	1.2499
Scot94	84	B91-63/86/1	24.0744	77.4159	5.24209				47.905	2.87227	26.9722	1.2673	1.6609
Scot94	85	B91-63/87/2	25.0006	52.6053	5.1098				41.855	2.52673	23.1535	0.8541	2.1692
Scot94	86	B91-63/88/1	17.0284	40.9111	4.76179				34.37	2.00926	22.3544	0.7254	2.875
Scot94	87	B91-63/89/1	20.3246	35.2982	3.97415				35.67	2.94685	21.0615	0.6854	2.2586
Scot94	88	B91-63/90/1	16.4607	68.8355	4.83771				37.93	2.499	22.1904	1.0493	1.7041
Scot94	89	B91-63/91/1	23.0149	77.0988	5.80191				46.635	3.46801	25.5775	1.0825	1.7388
Scot94	90	B91-63/92/1	19.6465	87.5159	5.37145				52.265	2.795	23.5035	1.1118	1.6064
Scot94	91	B91-63/93/1	20.0517	66.3937	5.04603				34.87	2.39337	23.0733	0.9458	1.7663
Scot94	92	B91-63/94/1	14.9938	69.7519	4.64142				43.405	2.24841	20.2688	0.9507	2.3703
Scot94	93	B91-63/95/1	17.0517	32.756	5.11715				42.595	2.6026	20.0701	0.7615	3.0089
Scot94	94	B91-63/96/1	15.0901	57.3942	4.7545				35.51	2.33038	23.116	0.9458	2.7681
Scot94	95	B91-63/97/3	19.995	42.7969	5.32486				44.465	2.96649	21.7234	1.0192	1.2694
Scot94	96	B91-63/98/2	22.8968	71.3393	5.33873				37.175	3.31111	26.0731	1.2072	1.7862
Scot94	97	B91-63/99/1	22.5762	53.6961	6.26679				47.065	3.03155	22.5653	1.0701	1.4791
Scot94	98	B91-63/100/1	18.4982	32.9217	4.97699				37.26	2.04995	21.5971	0.6931	2.5093
Scot94	100	B91-63/102/1	16.0858	56.358	5.0369				35.85	2.59016	20.6307	0.7852	2.9259
Scot94	101	B91-63/103/1	15.0226	60.7343	3.7271				43.04	2.40135	12.479	0.6592	2.3625
Scot94	102	B91-63/104/3	20.2283	36.0419	5.12639				37.13	3.46931	23.5012	0.8936	1.4217
Scot94	103	B91-63/105/1	14.7423	63.0093	4.63683				41.79	2.77013	23.4664	1.0948	2.7756
Scot94	105	B91-63/107/3	21.5796	51.4386	6.27859				50.39	2.87823	22.3757	1.105	1.9742
Scot94	106	B91-63/108/1	20.0279	27.4507	4.62769				35.345	2.64049	21.268	0.7351	1.8364
Scot94	107	B91-63/109/1	20.969	63.2966	5.23594				44.955	3.03713	26.1501	1.2244	2.615
Scot94	108	B91-63/110/1	19.9743	32.3845	4.55299				44.565	2.39872	18.8575	0.7916	2.0626
Scot94	109	B91-63/111/1	26.4846	36.1157	5.83494				40.935	3.08613	24.3599	0.8186	1.7861
Scot94	110	B91-63/112/1	16.7847	64.2765	5.40089				43.285	2.14904	21.6431	0.9154	2.8282
Scot94	111	B91-63/113	19.0809	70.5629	5.27048				52.37	2.66373	24.3275	1.2862	2.3578
Scot94	112	B91-63/114/1	20.079	74.8798	5.18229				43.61	2.75291	22.0644	0.9647	2.3083
Scot94	113	B91-63/115/1	14.9953	52.4654	5.29155				40.355	2.24689	23.4178	0.9729	1.3611
Scot94	114	B91-63/116	18.5517	76.6393	4.69846				53.66	2.63256	20.1608	1.1368	2.2393
Scot94	115	B91-63/117/1	20.0092	49.3499	5.50562				52.09	2.96114	22.8327	1.1256	2.48
Scot94	116	B91-63/118/1	25.4471	76.3024	5.78442				43.06	2.49869	25.0131	1.1626	2.0307
Scot94	117	B91-63/119/1	21.4632	79.8153	4.45076				43.69	1.7928	21.7137	0.8762	2.1
Scot94	118	B91-63/120/1	15.775	70.3547	5.24757				41.18	2.54637	23.4259	1.0826	1.8375
Scot94	119	B91-63/121/3	17.3968	61.6619	5.06488				42.4	2.57605	26.5179	1.1751	2.0931
Scot94	121	B91-63/123/5	15.9728	74.7851	3.97045				53.625	2.905	17.7248	0.9648	2.418
Scot94	122	B91-63/124/1	15.3246	78.0571	3.98561				47.625	2.96659	17.4365	0.8533	1.9575
Scot94	123	B91-63/125/3	15.9206	66.1149	5.07217				43.395	2.90915	21.7454	1.0099	2.4741
Scot94	124	B91-63/126/1	26.0523	58.9136	5.70057				48.825	2.89709	23.8707	1.2087	1.9031
Scot94	125	B91-63/127/1	21.5221	46.7314	5.98732				45.94	3.28528	21.6337	1.0345	1.7369
Scot94	126	B91-63/128/1	16.6014	61.8807	5.46301				39.38	2.28083	23.2129	0.9738	2.0263
Scot94	128	B91-63/130	18.9169	68.4065	5.18845				44.1	2.61165	21.0885	1.0036	1.9618
Scot94	129	B91-63/131/2	19.7473	31.4496	4.44242				35.505	2.5197	19.6291	0.7511	1.113
Scot94	130	B91-63/132/1	19.99	72.9016	5.01436				49.205	2.74888	21.4445	0.9502	2.287
Scot94	132	B91-63/135	18.312	37.6987	5.34034				42.49	2.35683	23.5082	0.9244	1.9887
Scot94	133	B91-63/136/1	20.2541	36.6638	4.78088				36.805	2.2796	22.5651	0.6916	1.63
Scot94	134	B91-63/137/1	20.4632	64.431	5.64432				40	2.5018	26.6101	1.0885	2.2751
Scot94	135	B91-63/139/1	19.5762	34.3383	5.27204				37.99	2.6945	25.6231	0.8764	2.1912
Scot94	136	B91-63/140/1	14.9834	58.9725	4.45083				42.44	2.959	18.2624	0.8756	2.182
Scot94	137	B91-63/141/1	20.2798	44.9933	5.52206				47.965	3.13332	22.4578	1.01	1.5993
Scot94	138	B91-63/142/1	17.1073	62.0893	5.01025				42.205	2.88772	22.181	1.013	1.3577
Scot94	139	B91-63/143/1	21.969	49.9913	6.05516				45.19	2.49322	24.0036	1.0516	7.41631
Scot94	140	B91-63/144/1	21.0092	57.6426	5.78435				36.68	2.85832	24.1205	0.8961	2.4745
Scot94	141	B91-63/145/1	16.9442	49.1519	5.10457				43.54	2.22606	20.0946	0.8159	2.71
Scot94	142	B91-63/146/2	24.4508	31.6894	4.92314				36.67	2.19512	19.7646	0.7158	2.4901
Scot94	144	B91-63/148/1	19.4336	74.8467	4.85298				53.715	2.31307	23.9363	1.2661	1.7937
Scot94	145	B91-63/149/1	19.0762	76.5144	5.3622				46.505	3.20966	20.3245	1.0194	2.5679
Scot94	146	B91-63/150/1	19.7423	61.3829	3.92091				42.49	3.49316	21.5385	0.8691	1.9647
Scot94	147	B91-63/151/3	20.0849	56.2785	5.22913				37.91	2.7672	20.6082	0.8909	1.3944
Scot94	148	B91-63/152/1	15.0654	56.0022	4.6				44.695	2.23821	20.8983	0.9194	4.8202
Scot94	149	B91-63/153/1	22.976	44.9079	5.74665				42.575	2.76182	24.5138	1.0622	1.6098
Scot94	150	B91-63/154/1	26.0142	37.8166	5.05375				38.965	2.93879	24.0238	0.785	1.5268
Scot94	151	B91-63/155/2	20.0616	28.766	4.71579				36.325	2.34291	21.6084	0.6807	1.7109
Scot94	152	B91-63/156/2	18.5221	66.4253	4.67297				50.68	5.09489	26.2396	1.2446	2.5497
Scot94	153	B91-63/157/1	30.8684	44.8273	5.62001				47.07	2.54989	22.5848	0.8725	1.6098
Scot94	154	B91-63/158	14.9651	49.2401	4.02562				43.975	3.23346	14.1201	0.6088	1.5268
Scot94	155	B91-63/159/1	22.0279	57.2894	5.11783				38.96	2.37346	22.9235	0.9328	1.7109
Scot95	1	B91-63/1/1	21.8065	35.7015	5.96249	7.54021	3.8	0.503965	28.1472	2.75	17.875	0.51146	1.20311
Scot95	2	B91-63/2/2	22.5703	45.7949	6.13125	7.94335	3.85	0.484682	39.6168	2.5	17.875	0.725973	1.4798
Scot95	3	B91-63/3/1	14.1569	68.8882	5.7738	7.91375	4.05	0.511767	41.4582	2.375	21	0.882785	1.57011
Scot95	4	B91-63/4/1	24.093	83.4274	6.44695	8.23208	3.95	0.47983	42.2492	2.375	18.875	0.792231	1.4622
Scot95	5	B91-63/5/3	22.5548	35.7249	5.81427	7.34201	3.7	0.503949	28.862	2.125	22.5	0.666185	1.1525
Scot95	6	B91-63/6/1	19.888	42.8002	5.42402	7.47377	3.85	0.515135	36.8457	2.25	17.5	0.643901	1.31076
Scot95	7	B91-63/7/3	21.5021	50.366	5.89065	8.35405	3.95	0.472825	39.8787	2.25	18.75	0.793454	1.55629
Scot95	8	B91-63/8/1	28.1437	44.8166	5.92296	8.65495	3.95	0.456386	36.7065	2.375	20.5	0.717859	1.06709
Scot95	9	B91-63/9/1	20.5661	51.3269	6.19157	8.59498	4.1	0.477023	46.1672	2.25	16.5	0.754822	1.3584
Scot95	10	B91-63/10/1	14.6569	62.8882	5.00595	7.39669	4.1	0.554302	38.2642	1.75	15.25	0.610389	0.942836
Scot95	11	B91-63/11/1	24.1437	56.8166	5.87726	8.22458	3.8	0.46203	37.3969	2	18.375	0.670375	0.994082
Scot95	12	B91-63/12/1	17.1437	70.8166	6.42139	7.30368	3.95	0.540823	37.3445	2	21.5	0.859156	1.49957
Scot95	13	B91-63/13/1	23.9386	90.0913	5.86027	8.17736	4.05	0.49527	42.1043	1.75	15.125	0.715723	1.08967
Scot95	14	B91-63/14/1	21.7605	35.0646	5.41387	7.11317	3.75	0.527191	29.1085	2.125	19.375	0.62691	1.15868
Scot95	15	B91-63/15/1	16.948	69.4666	6.54116	7.7469	4	0.516336	37.088	2.5	23.125	0.981089	1.86156
Scot95	16	B91-63/16/2	22.4656	37.7899	5.42128	7.56833	4	0.528518	33.8823	2.25	18.125	0.604321	1.14224
Scot95	18	B91-63/18/1	25.5557	47.7033	5.87618	7.99557	3.95	0.494024	36.9913	2.375	19.875	0.812	1.61911
Scot95	19	B91-63/19/1	16.0697	70.2328	6.15647	7.31292	3.9	0.533303	34.9947	2.5	21.875	0.836696	1.61398
Scot95	20	B91-63/20/2	15.4331	66.9587	6.29776	8.09288	4.2	0.518975	42.929	2.25	19	0.869164	1.66875
Scot95	21	B91-63/21/1	18.0013	37.3876	5.77931	7.3174	3.9	0.532976	32.4505	2.75	18	0.609084	1.42128
Scot95	22	B91-63/22/1	21.3973	45.2629	6.23472	8.41677	3.95	0.469301	40.5282	2.625	20.5	0.931352	2.05846
Scot95	23	B91-63/23/1	21.0116	94.4267	6.32066	8.02411	4.1	0.51096	45.2403	1.75	22	0.995901	1.52404
Scot95	24	B91-63/24/2	25.1437	41.8166	5.66236	7.3819	3.8	0.514773	29.7899	2.375	19.75	0.582186	1.01044
Scot95	26	B91-63/26/4	21.6342	72.2558	6.11385	7.91495	4.1	0.518007	41.4319	2.5	23.5	0.986905	2.24716
Scot95	27	B91-63/27/1	28.0388	55.528	5.90718	8.33231	3.9	0.468057	38.813	1.875	18.625	0.79704	1.41015
Scot95	28	B91-63/28/1	20.6437	94.3166	6.12025	8.55023	3.95	0.461976	45.2987	2.25	21.375	1.03636	1.83722
Scot95	29	B91-63/29/1	20.4282	86.9677	6.14974	8.12701	4	0.492186	40.4181	2.125	21	0.939656	1.69446
Scot95	30	B91-63/30/2	15.1774	71.4696	4.99109	7.80149	4	0.512723	38.83	2	18.625	0.807971	1.41573
Scot95	31	B91-63/31/3	14.1333	75.193	5.81135	7.61853	4	0.525036	39.6488	2.125	20.5	0.889829	1.66745
Scot95	32	B91-63/32/2	23.8746	89.1304	7.02	8.35304	3.95	0.472882	43.8555	1.625	21.5	1.00571	1.36763
Scot95	33	B91-63/33/3	17.0116	83.4267	5.47856	8.25815	3.85	0.466206	39.9882	2.125	18.125	0.845374	1.39771
Scot95	34	B91-63/34/1	15.8841	65.1912	5.31089	7.22742	4.1	0.567284	35.5528	2.25	18.375	0.725757	1.31128
Scot95	35	B91-63/35/1	15.6156	87.5598	4.68619	7.92106	4.05	0.511295	45.2143	2.125	16.7917	0.848476	1.5066
Scot95	36	63/36/1	27.9471	58.9882	5.7874	7.85884	3.85	0.489894	34.4863	2.875	18.625	0.639054	1.64783
Scot95	37	63/37/1	24.0107	89.4484	5.57155	8.10105	4	0.493763	40.8138	2.625	20.75	0.899641	1.91792
Scot95	38	B91-63/38/1	23.093	86.4274	6.50653	8.3552	3.85	0.460791	38.1845	2.625	17.125	0.690793	1.50263
Scot95	40	B91-63/40/2	22.0697	43.7328	6.22294	8.02965	3.8	0.473246	36.8535	2.125	20.75	0.797457	1.5111
Scot95	42	B91-63/42/1	27.5256	44.4563	5.58011	8.66564	3.9	0.450053	36.7483	2.125	15.8334	0.638635	1.26264
Scot95	43	B91-63/43/1	20.934	35.437	6.13164	7.78284	4	0.513951	33.8374	2.25	18.75	0.697831	1.18687
Scot95	44	B91-63/44/1	19.448	38.4666	5.51432	7.25641	3.7	0.509894	28.7281	2.5	18.875	0.569375	1.18619
Scot95	45	B91-63/45/1	27.5162	50.3955	5.70814	7.96109	3.9	0.489883	37.6254	2.375	13.5417	0.569148	1.3753
Scot95	46	B91-63/46/1	20.179	54.4659	5.806	8.10916	3.8	0.468606	38.2739	2.5	21.5	0.910449	1.89141
Scot95	48	B91-63/48/2	18.5097	95.5664	6.05921	8.55552	4.1	0.479223	47.2245	1.45833	16.5834	0.81761	1.10359
Scot95	49	B91-63/49/3	18.6982	41.7167	5.57445	7.42551	3.85	0.518483	33.071	2.5	19.125	0.67124	1.32182
Scot95	50	B91-63/50/2	19.3205	66.231	6.19265	7.48292	3.8	0.507823	33.4767	2.75	22.375	0.829079	1.87423
Scot95	51	B91-63/51/1	20.0388	45.528	5.76041	7.69119	4.05	0.526577	36.8188	2	18.5	0.727867	1.31396
Scot95	52	B91-63/52/1	20.1342	56.2558	6.47061	8.23606	3.95	0.479598	38.5862	2.125	17.75	0.738762	1.44326
Scot95	53	B91-63/54/1	21.8746	51.1304	5.92259	8.48621	3.9	0.459569	42.8325	2.25	18.75	0.809735	1.59154
Scot95	54	B91-63/55/1	16.6437	73.3166	6.2055	7.51372	4.05	0.539014	39.3458	2.375	20.25	0.8746	1.61538
Scot95	55	B91-63/56/1	28.1878	47.0931	4.85852	8.02411	3.75	0.467342	35.5485	3.125	19.3334	0.71458	1.99001
Scot95	57	B91-63/58	19.8056	71.7231	6.22782	7.54334	4.05	0.536897	39.675	2.75	21.75	0.930314	2.03413
Scot95	58	B91-63/59/1	16.3973	92.2629	5.42827	8.63577	4.2	0.486349	45.9447	2	16.5	0.675015	1.09988
Scot95	59	B91-63/60/1	17.0703	91.2949	5.62641	8.88433	4.3	0.483998	54.3153	1.5	16.875	0.958331	1.25757
Scot95	60	B91-63/61/1	23.6982	55.2167	6.38834	8.36281	3.95	0.472329	41.3112	2.75	19.25	0.867336	2.15116
Scot95	61	B91-63/62/1	19.8871	76.8218	6.24894	7.94995	4.15	0.522016	41.6701	2.375	21.625	0.944858	1.76164
Scot95	62	B91-63/63/1	17.2605	91.5646	5.68639	8.38281	4.1	0.489096	47.3471	1.75	16.0417	0.682548	1.04179
Scot95	63	B91-63/64/1	20.0703	38.7949	6.17103	7.389	3.75	0.507511	31.9515	1.875	20.75	0.714761	1.1981
Scot95	64	B91-63/66/1	21.8841	48.1912	5.78144	8.1353	3.7	0.454808	35.0824	3	18.625	0.739276	1.82777
Scot95	65	B91-63/67/1	23.4331	35.9587	5.66025	7.61658	3.65	0.479218	28.2067	1.75	19.125	0.502319	0.715129
Scot95	66	B91-63/68/1	22.902	79.3297	6.79743	8.04653	4.05	0.503323	43.4564	2.875	20.25	0.926164	2.04026
Scot95	67	B91-63/69/1	16.5801	84.3564	5.30917	8.05485	3.9	0.48418	42.9071	1.875	17	0.7978	1.23785
Scot95	69	B91-63/71/4	23.902	97.3297	6.53258	8.57772	4.15	0.483812	44.8874	2.25	21.375	0.992017	1.73229
Scot95	70	B91-63/72/1	21.402	57.3297	5.98694	8.30846	4	0.481437	45.8673	2	18.375	0.890709	1.42413
Scot95	71	B91-63/73/2	16.5652	79.8485	5.35829	8.40852	3.95	0.469762	42.0405	2.125	18.875	0.830285	1.53939
Scot95	72	63/74/2	22.093	45.9274	5.57292	8.97623	3.95	0.440051	41.6893	2.125	18.25	0.835841	1.48286
Scot95	73	B91-63/75/1	14.1342	68.7558	4.26827	7.77497	4.2	0.540195	42.1935	2.25	14.625	0.66696	1.1654
Scot95	74	B91-63/76/1	13.4656	66.7899	5.05677	7.31443	4	0.546864	36.4714	2.25	19.625	0.794224	1.47202
Scot95	75	B91-63/77/2	18.1239	40.1322	5.53436	6.81304	3.7	0.543076	28.4512	2.875	17.125	0.527282	1.18353
Scot95	76	B91-63/78/1	26.5201	35.69	5.55437	7.2557	3.85	0.530617	32.4981	2	18.25	0.658167	1.30925
Scot95	77	B91-63/79/1	22.3871	40.3218	6.15284	8.58168	3.8	0.442804	40.5022	2.25	18	0.784589	1.6833
Scot95	78	B91-63/80/2	19.5798	35.8557	5.29548	7.35642	3.9	0.530149	31.7891	2.25	21	0.699114	1.29355
Scot95	79	B91-63/81/1	22.9471	45.9882	5.91598	8.46	3.9	0.460993	39.4569	1.66666	16.1667	0.648861	0.96583
Scot95	80	B91-63/82/1	14.388	66.3002	5.2144	7.44915	4	0.536974	36.9175	1.875	17.5	0.694796	1.0731
Scot95	81	B91-63/83/1	26.8205	45.231	6.09182	8.24889	3.9	0.472791	36.9765	2.375	20.125	0.726604	1.40583
Scot95	82	B91-63/84/1	24.0703	88.2949	6.26666	8.48746	3.95	0.465392	43.6826	2.25	20.125	0.940817	1.65748
Scot95	83	B91-63/85/1	19.9282	37.9677	5.8211	7.43347	3.85	0.517928	32.5767	2.125	20	0.695883	1.18887
Scot95	84	B91-63/86/1	22.9331	89.4587	6.11362	8.1487	3.9	0.478604	43.0429	2.375	21.25	0.963583	1.81889
Scot95	85	B91-63/87/2	23.9788	48.3616	5.5532	7.06706	3.8	0.537706	33.941	2	16.375	0.588727	1.04921
Scot95	86	B91-63/88/1	18.6878	43.5931	5.69062	7.09942	3.8	0.535255	30.5038	2.375	20.125	0.630754	1.25387
Scot95	87	B91-63/89/1	18.4562	39.2291	5.36825	6.80652	3.8	0.558288	30.2473	1.875	18.5	0.590678	0.950663
Scot95	88	B91-63/90/1	15.5248	89.4984	5.52337	8.02752	3.95	0.492057	42.5892	1.75	17.5	0.798518	1.14792
Scot95	89	B91-63/91/1	23.888	86.3002	6.11177	7.88945	3.9	0.494331	40.6267	2.75	18.5	0.796623	1.63677
Scot95	90	B91-63/92/1	19.0388	94.528	6.01406	8.45309	4	0.4732	45.1219	1.625	20.75	1.00107	1.47159
Scot95	91	B91-63/93/1	21.4322	70.4803	5.79638	7.48642	3.95	0.527622	37.2541	1.875	21.25	0.848047	1.34603
Scot95	92	B91-63/94/1	14.8841	75.6912	5.45803	7.67516	4.1	0.534191	41.5207	2.125	18	0.85882	1.48424
Scot95	93	B91-63/95/1	17.5107	39.4484	5.90401	7.41993	3.95	0.53235	35.978	2.125	18.875	0.690195	1.32749
Scot95	94	B91-63/96/1	15.593	68.9274	5.86017	7.39636	3.9	0.527286	37.5646	1.75	20.875	0.819123	1.29791
Scot95	95	B91-63/97/3	20.448	50.9666	5.70314	8.40012	3.9	0.464279	43.0101	2.125	16.75	0.747277	1.43484
Scot95	96	B91-63/98/2	24.1878	79.0931	6.32353	7.99202	3.85	0.481731	38.4258	2.125	18.5	0.707632	1.17245
Scot95	97	B91-63/99/1	23.6465	51.2647	5.94195	8.4726	3.95	0.466209	38.1039	2.375	18.75	0.734298	1.42089
Scot95	98	B91-63/100/1	19.3065	32.7015	5.57515	7.32726	3.9	0.532259	30.1445	2.5	19.5	0.614994	1.25125
Scot95	100	B91-63/102/1	16.402	63.3297	5.80641	6.9972	3.85	0.55022	33.9604	2.5	19.5	0.680506	1.35487
Scot95	101	B91-63/103/1	13.0697	72.7328	4.56157	7.86041	4.05	0.51524	43.0012	2.25	14.25	0.699705	1.25215
Scot95	102	B91-63/104/3	18.0798	43.3557	6.10568	6.94834	3.85	0.554089	31.7363	1.375	18.75	0.536402	0.777704
Scot95	103	B91-63/105/1	14.8973	73.2629	6.46256	7.63477	4.05	0.530468	39.2898	2.125	22.875	0.953511	1.59056
Scot95	105	B91-63/107/3	21.9656	52.7899	5.78499	8.52158	4	0.469397	41.6869	2.375	19.5	0.830934	1.63933
Scot95	106	B91-63/108/1	20.0097	32.5664	5.62418	7.34577	3.75	0.510498	29.528	2.25	17	0.512746	1.02071
Scot95	107	B91-63/109/1	18.5798	76.8557	6.46766	7.958	4.15	0.521488	41.9364	2.125	20.75	0.934153	1.60301
Scot95	108	B91-63/110/1	18.9471	37.9882	5.54813	7.70868	3.85	0.499437	34.6161	2.5	18.5	0.688081	1.55051
Scot95	109	B91-63/111/1	25.6342	37.2558	5.4949	7.89382	3.9	0.494057	31.651	2.125	21.625	0.712724	1.26056
Scot95	110	B91-63/112/1	16.1465	70.7647	6.09599	7.81053	4	0.512129	37.1916	2.25	20.375	0.796919	1.44265
Scot95	111	B91-63/113	18.3841	88.1912	5.94684	8.65458	4.1	0.473738	47.8808	2.125	19.5	1.01483	1.6932
Scot95	112	B91-63/114/1	23.0892	85.4164	5.81138	7.77481	4	0.514482	41.2894	1.875	16.25	0.734926	1.25047
Scot95	113	B91-63/115/1	16.0557	65.2033	6.13778	7.49047	3.85	0.513986	37.2376	2	20.375	0.801633	1.42775
Scot95	114	B91-63/116	18.8205	99.231	6.07863	8.49086	4.05	0.476983	49.8863	1.5	17.0834	0.869469	1.0956
Scot95	115	B91-63/117/1	20.5798	55.3557	5.95547	8.49287	3.95	0.465096	42.4886	2.25	19.375	0.835897	1.54707
Scot95	116	B91-63/118/1	25.679	85.4659	6.30989	8.53029	3.75	0.43961	39.447	2.625	20.875	0.912701	1.84619
Scot95	117	B91-63/119/1	21.4282	86.9677	5.74655	7.60707	4	0.525827	39.7721	2	19.25	0.806445	1.29125
Scot95	118	B91-63/120/1	16.1878	74.5931	6.01477	7.92901	4.1	0.517089	42.0613	2.25	21.25	1.00472	1.68016
Scot95	119	B91-63/121/3	16.6333	71.693	6.07944	7.74423	4.05	0.52297	40.3142	2.25	23.625	0.90571	1.58949
Scot95	121	B91-63/123/5	16.0239	92.02	4.66712	8.2641	4.05	0.490072	46.2314	1.625	12.875	0.640297	0.904288
Scot95	122	B91-63/124/1	15.6156	90.5598	5.17316	8.39822	4.05	0.482245	47.5719	2	14.75	0.782916	1.22238
Scot95	123	B91-63/125/3	16.5021	75.366	6.12134	7.9787	4.15	0.520135	41.2202	2.375	21	0.979808	1.86578
Scot95	124	B91-63/126/1	26.1156	58.5598	5.83308	8.45023	4.1	0.485194	42.3454	2.375	17	0.711666	1.34101
Scot95	125	B91-63/127/1	21.462	52.4961	6.34902	8.2776	3.9	0.471151	39.9404	2.25	18.25	0.726973	1.4059
Scot95	126	B91-63/128/1	17.0239	74.52	5.77593	7.29447	4	0.548361	38.6773	3.125	23.5	0.914124	2.11215
Scot95	128	B91-63/130	19.4788	84.8616	6.26157	8.00224	4	0.49986	45.8162	2	17.625	0.819658	1.36856
Scot95	129	B91-63/131/2	20.9471	34.9882	5.36955	7.3112	3.9	0.533428	32.3272	2.75	15.875	0.53771	1.36671
Scot95	130	B91-63/132/1	20.1333	86.693	5.90278	7.99554	4.05	0.506532	42.7167	3	16.625	0.770888	1.801
Scot95	132	B91-63/135	18.0248	41.4984	5.68475	7.60027	4.05	0.532876	36.9621	2.875	18.375	0.715654	1.79768
Scot95	133	B91-63/136/1	20.888	33.8002	5.57211	6.96971	3.8	0.545216	30.228	2.375	19	0.55681	1.16295
Scot95	134	B91-63/137/1	20.2605	68.5646	6.40697	7.19476	4	0.55596	36.7257	2	21.25	0.833748	1.35203
Scot95	135	B91-63/139/1	19.6239	39.6322	5.77286	7.39142	3.9	0.527639	33.6878	2.5	18.5	0.579671	1.01193
Scot95	136	B91-63/140/1	13.8056	70.2231	5.36051	7.4255	4.2	0.565618	42.4809	2.125	17.75	0.826273	1.42271
Scot95	137	B91-63/141/1	20.4788	52.8616	6.43233	8.45426	3.85	0.455392	42.0112	2	19.125	0.823947	1.38083
Scot95	138	B91-63/142/1	17.5013	82.3876	5.80688	7.91793	3.95	0.498868	40.725	2.5	18.25	0.832258	1.60323
Scot95	139	B91-63/143/1	21.4788	49.3616	5.85532	8.42245	3.8	0.451175	38.346	2.25	19.25	0.737442	1.39501
Scot95	140	B91-63/144/1	20.0013	66.3876	6.19184	7.07428	3.95	0.558361	32.9878	2.5	21.5	0.778571	1.49791
Scot95	141	B91-63/145/1	16.8841	64.6912	5.58363	7.3172	3.95	0.539824	36.6962	2.375	17.5	0.665754	1.3508
Scot95	142	B91-63/146/2	26.0548	32.7249	5.66336	7.2445	3.75	0.517634	30.0159	2.5	17.875	0.574524	1.31334
Scot95	144	B91-63/148/1	18.5248	88.9984	5.62337	8.29275	3.95	0.47632	47.9854	1.875	15.25	0.727763	1.13671
Scot95	145	B91-63/149/1	19.5201	92.69	5.52354	8.39316	4.15	0.49445	46.0441	1.625	17.25	0.832893	1.1837
Scot95	146	B91-63/150/1	19.402	64.8297	5.21812	7.30271	4	0.547742	35.6828	1.875	16.125	0.599959	1.06002
Scot95	147	B91-63/151/3	19.5013	65.3876	5.904	7.40399	4.1	0.553755	37.4311	2.375	19.625	0.787792	1.70079
Scot95	148	B91-63/152/1	14.8205	72.231	5.46725	7.74796	4.1	0.529172	37.1557	2.625	18.75	0.751961	1.63491
Scot95	149	B91-63/153/1	25.5652	44.3485	6.29304	8.40658	3.7	0.440131	34.384	1.75	19.125	0.709857	1.09313
Scot95	150	B91-63/154/1	25.6465	42.2647	5.57848	7.79514	3.85	0.493897	29.6666	2.375	19.5	0.622393	1.16966
Scot95	151	B91-63/155/2	19.8205	37.231	5.78392	6.96849	3.85	0.552487	29.9098	1.75	16.25	0.515327	0.902031
Scot95	152	B91-63/156/2	15.2605	78.0646	6.19339	7.8936	4.1	0.519408	40.9357	2.125	21	0.947164	1.80857
Scot95	153	B91-63/157/1	30.7605	48.5646	6.49064	8.78696	3.8	0.432459	36.5297	2.375	21	0.805029	1.48944
Scot95	154	B91-63/158	14.8065	64.7015	4.63498	7.57402	3.9	0.514918	35.5369	2.75	14.375	0.562009	1.32326
Scot95	155	B91-63/159/1	21.1878	67.5931	5.9169	7.39173	3.95	0.534381	36.0877	2.375	21.25	0.849782	1.58411
Scot96	1	B91-63/1/1	37.8939	36.5254	5.18829				37.9507	2.72045	22.6088	0.748519	1.94088
Scot96	2	B91-63/2/2	37.0024	49.5	5.17552				45.7719	2.875	20.375	0.943625	1.92862
Scot96	3	B91-63/3/1	26.7245	57.5	5.19666				47.6367	2.125	21.5	0.87025	1.55613
Scot96	4	B91-63/4/1	37.3814	74.5	5.75869				45.0397	2.625	20.5	0.921125	2.1065
Scot96	5	B91-63/5/3	35.2514	32.5	5.40156				36.2797	2.625	21	0.641125	1.46213
Scot96	6	B91-63/6/1	32.449	38	4.85859				40.5818	3.375	18.25	0.71975	2.16775
Scot96	7	B91-63/7/3	35.5024	47.5	5.40156				46.4514	2.25	18.125	0.72975	1.58613
Scot96	8	B91-63/8/1	43.1592	46.5	5.5556				42.2648	2.75	21.5	0.818	2.04375
Scot96	9	B91-63/9/1	32.7079	48.5	5.50127				48.0402	4.375	18	0.927125	3.57725
Scot96	10	B91-63/10/1	29.019	56.5	4.24989				45.0783	3.5	19.875	0.843	2.28725
Scot96	11	B91-63/11/1	37.519	52.5	5.38962				46.4457	3.625	24	1.04288	3.70263
Scot96	12	B91-63/12/1	29.519	62.5	5.53118				42.373	2.125	22.75	0.871125	1.86088
Scot96	13	B91-63/13/1	37.6507	75	5.66822				48.3788	3	24.25	1.18288	2.99475
Scot96	14	B91-63/14/1	35.4759	39.5	4.96205				38.0984	3.5	18.75	0.608	2.1635
Scot96	15	B91-63/15/1	32.9939	57.5	5.51608				44.4094	2.5	25.5	1.204	2.00888
Scot96	16	B91-63/16/2	37.8814	31.5	4.98239				39.8311	2.625	19.125	0.718125	1.77188
Scot96	18	B91-63/18/1	40.3814	48	5.17651				43.1653	3.75	19.375	0.771625	2.55438
Scot96	19	B91-63/19/1	28.5024	62	5.39152				40.2408	3.5	22.75	0.943125	2.873
Scot96	20	B91-63/20/2	28.9789	59.5	4.91752				49.6562	2	20.875	0.99925	2.00388
Scot96	21	B91-63/21/1	29.9789	37.5	5.54736				38.6021	3.25	19.5	0.695625	2.22188
Scot96	22	B91-63/22/1	36.3074	49	5.20127				47.9844	3	22.125	1.0825	2.82313
Scot96	23	B91-63/23/1	33.3647	81.5	5.64931				49.6525	2.5	23.375	1.158	2.42025
Scot96	24	B91-63/24/2	39.2435	42.5	4.81728				38.9753	2.625	20.125	0.6995	1.61738
Scot96	26	B91-63/26/4	36.9955	60.5	5.68065				47.5215	2.875	24.875	1.22025	2.91875
Scot96	27	B91-63/27/1	42.1104	52.5	5.4228				45.2805	3	21.375	0.828625	2.19188
Scot96	28	B91-63/28/1	32.5104	81.5	5.44869				50.6427	2.875	24.25	1.27763	3.2285
Scot96	29	B91-63/29/1	33.3814	70	5.75729				47.2621	3.375	22.875	1.03088	3.15188
Scot96	30	B91-63/30/2	27.6357	62	4.86346				43.4686	3.5	17.625	0.745	2.5995
Scot96	31	B91-63/31/3	29.011	64.5	4.92057				44.4514	4.625	20.5	0.8675	3.795
Scot96	32	B91-63/32/2	39.1743	72.5	5.74609				47.96	2.625	23.25	1.15425	2.81688
Scot96	33	B91-63/33/3	28.8814	70	5.15107				46.6448	3.625	20.625	0.92675	3.11638
Scot96	34	B91-63/34/1	30.511	60.5	5.05252				41.5626	3.125	17	0.6885	2.06013
Scot96	35	B91-63/35/1	27.949	65.5	3.41389				50.407	4	15.75	0.798125	2.22088
Scot96	36	63/36/1	42.5531	55.5	4.92025				40.6067	4	21.875	0.802875	3.03513
Scot96	37	63/37/1	38.7079	77.5	5.1331				45.884	3.5	26.25	1.16838	3.08587
Scot96	38	B91-63/38/1	38.7435	80	5.54683				46.9114	4.125	25	1.1745	4.3435
Scot96	40	B91-63/40/2	37.2435	52.5	5.34459				45.1425	3.875	23.25	1.02325	4.03287
Scot96	42	B91-63/42/1	41.1104	46	5.61946				43.6625	2	19.25	0.7195	1.32987
Scot96	43	B91-63/43/1	35.193	40	5.27397				42.3038	4.125	22.125	0.8905	3.14025
Scot96	44	B91-63/44/1	33.0104	37.5	4.95026				37.7344	2.75	21.375	0.76525	1.737
Scot96	45	B91-63/45/1	41.519	49	5.35083				41.8034	2.875	18.625	0.673	1.70113
Scot96	46	B91-63/46/1	35.2435	50	4.63952				45.2137	3.5	21.75	0.954375	3.26938
Scot96	48	B91-63/48/2	30.2889	86.5254	5.12247				47.0149	2.97045	17.8588	0.935269	2.63513
Scot96	49	B91-63/49/3	29.7245	38	5.79615				39.5797	3	19.125	0.65225	1.77875
Scot96	50	B91-63/50/2	32.9049	58.5	5.38638				41.77	3.125	25.375	0.9935	2.84938
Scot96	51	B91-63/51/1	32.7435	46.5	5.08212				47.5763	2.125	19.75	0.799375	1.64225
Scot96	52	B91-63/52/1	35.7349	49	5.75466				47.859	3	18.375	0.835625	2.55288
Scot96	53	B91-63/54/1	34.3917	48	5.0077				46.6587	4.125	18.875	0.77425	3.153
Scot96	54	B91-63/55/1	31.8814	65	5.32113				45.7917	3.5	18.5	1.03463	2.825
Scot96	55	B91-63/56/1	43.2514	47.5	5.1093				42.955	2.75	16.75	0.672375	1.50275
Scot96	57	B91-63/58	33.9129	59.5	5.25581				42.3426	3	21.625	0.822375	1.8055
Scot96	58	B91-63/59/1	30.2349	71.5	4.75622				50.3826	2.75	16.25	0.868875	2.13913
Scot96	59	B91-63/60/1	30.1592	72.5	4.14039				53.69	3.25	16.875	0.96875	2.94375
Scot96	60	B91-63/61/1	37.8917	50	5.64052				44.8734	2.5	18.625	0.7825	2.10238
Scot96	61	B91-63/62/1	33.9049	62	5.00448				46.4813	2.75	22	0.907125	2.01775
Scot96	62	B91-63/63/1	31.6507	80.5	5.50023				50.898	3.5	19.125	0.991	3.04
Scot96	63	B91-63/64/1	34.2079	41.5	5.20103				38.9156	3.625	22.75	0.843125	2.85738
Scot96	64	B91-63/66/1	34.3963	45.5	5.33083				44.7624	3.75	21.2083	0.879625	3.24575
Scot96	65	B91-63/67/1	36.72	38	5.34057				38.9408	3.125	18.5	0.72925	1.82137
Scot96	66	B91-63/68/1	36.22	69	5.56691				47.8878	4.125	22.375	1.14775	3.84813
Scot96	67	B91-63/69/1	30.2514	73	4.57603				49.2471	5.125	21.625	1.05375	5.06725
Scot96	69	B91-63/71/4	37.8963	78.5	5.93466				49.0788	2.75	24.375	1.18875	2.9415
Scot96	70	B91-63/72/1	35.1592	49.5	5.05805				48.4489	3.25	17.375	0.823625	2.54113
Scot96	71	B91-63/73/2	34.7165	58.5	5.42205				47.491	3	22.75	1.068	2.71263
Scot96	72	63/74/2	36.1104	49	5.33357				49.3502	2.375	23	1.08413	2.3335
Scot96	73	B91-63/75/1	27.3074	63	4.08012				46.9003	3.75	18.5	0.8875	2.7245
Scot96	74	B91-63/76/1	27.3647	54	4.83458				41.5324	2.25	19.125	0.80325	1.61463
Scot96	75	B91-63/77/2	29.7245	35.5	5.40037				35.2831	2.875	18.625	0.604125	1.53512
Scot96	76	B91-63/78/1	40.22	34.5	5.08459				40.0575	2.75	22.25	0.89175	1.98038
Scot96	77	B91-63/79/1	36.3917	46.5	4.9755				47.4545	5	23.375	1.1925	3.92063
Scot96	78	B91-63/80/2	31.1357	34	5.00317				41.3781	3.875	19.5	0.744	2.49663
Scot96	79	B91-63/81/1	37.1592	46	5.77735				45.1925	3.125	19	0.84075	2.4875
Scot96	80	B91-63/82/1	27.7165	61.5	4.67954				42.8115	2.625	20.375	0.829625	2.17413
Scot96	81	B91-63/83/1	41.9049	49.5	5.79372				45.8213	2.75	21.5	0.84475	2.385
Scot96	82	B91-63/84/1	38.449	71.5	5.36947				46.5191	4.125	22.625	0.989375	3.656
Scot96	83	B91-63/85/1	32.949	37	5.18167				40.6516	2.625	18.375	0.6685	1.81113
Scot96	84	B91-63/86/1	38.1357	77	5.28305				49.361	3.5	25.625	1.26763	4.033
Scot96	85	B91-63/87/2	39.019	48.5	5.08789				41.015	3.75	22.625	0.861125	2.8285
Scot96	86	B91-63/88/1	34.0104	42	4.93196				37.1463	2.875	21.25	0.6795	1.85225
Scot96	87	B91-63/89/1	33.4759	47	4.6042				35.9496	2.5	16.5	0.5245	1.27137
Scot96	88	B91-63/90/1	29.6373	72.5	4.70097				49.3304	4.25	21.125	1.0555	3.9565
Scot96	89	B91-63/91/1	39.4939	84.5	5.86516				44.2882	2.875	24.5	1.066	2.735
Scot96	90	B91-63/92/1	32.9129	86.5	5.23197				49.2011	2.5	22.75	1.03738	2.23388
Scot96	91	B91-63/93/1	36.4129	63.5	5.15915				41.234	3.125	22.75	0.9205	2.36275
Scot96	92	B91-63/94/1	26.2079	63.5	4.80996				48.2156	3	19.75	0.971375	2.58563
Scot96	93	B91-63/95/1	31.8917	37	5.3244				40.3522	4.5	20.5	0.842125	3.246
Scot96	94	B91-63/96/1	27.7245	57	5.31612				41.7209	3.25	24	0.99	2.78325
Scot96	95	B91-63/97/3	34.9049	46	5.37801				47.9018	4	20.625	1.00838	3.74263
Scot96	96	B91-63/98/2	39.5024	74.5	5.04004				44.0163	3.5	25.5	1.188	3.34888
Scot96	97	B91-63/99/1	37.3917	54.5	4.60464				48.4264	3	20.625	0.93625	2.256
Scot96	98	B91-63/100/1	31.4955	27	5.3634				35.9086	2.375	18.75	0.615875	1.30275
Scot96	100	B91-63/102/1	28.7988	59	5.4252				38.7217	2.875	20.375	0.7605	1.914
Scot96	101	B91-63/103/1	26.6507	64	4.35975				47.2079	3.5	15.625	0.793375	2.14275
Scot96	102	B91-63/104/3	32.1104	44	5.5655				38.0109	3.375	20	0.70025	2.11375
Scot96	103	B91-63/105/1	28.027	64	5.5956				42.6883	2.625	24.125	1.08275	1.81
Scot96	105	B91-63/107/3	36.7245	48.5	5.67573				48.2574	3.75	20.25	0.933125	3.50513
Scot96	106	B91-63/108/1	33.2079	36.5	5.46748				39.4384	3.375	21.125	0.767625	2.26613
Scot96	107	B91-63/109/1	33.5104	63.5	5.41803				46.5157	3.125	23.125	0.99	2.41213
Scot96	108	B91-63/110/1	32.4129	37.5	5.10007				42.3366	4.75	19.625	0.8605	2.982
Scot96	109	B91-63/111/1	35.5024	41	4.66452				41.9683	2.875	21.75	0.75225	1.8735
Scot96	110	B91-63/112/1	29.3917	59.5	5.34109				43.7038	2.875	23	0.999875	2.55538
Scot96	111	B91-63/113	31.1104	76	5.5395				49.4017	2.875	22.375	1.17688	2.87675
Scot96	112	B91-63/114/1	35.3963	72	5.80352				45.317	2.375	18.625	0.846125	1.86437
Scot96	113	B91-63/115/1	28.519	62.5	5.50243				44.7073	3.375	25.375	1.12475	2.54525
Scot96	114	B91-63/116	31.5531	78.5	5.05416				50.1464	3.375	22.125	1.18563	3.33825
Scot96	115	B91-63/117/1	33.4789	53.5	5.20716				48.3855	3	21.5	0.914	2.46988
Scot96	116	B91-63/118/1	39.693	72.5	5.56842				44.0103	3	24.5	1.053	3.13362
Scot96	117	B91-63/119/1	35.3917	73.5	4.77078				45.5101	3.25	22.875	1.043	2.84787
Scot96	118	B91-63/120/1	31.1373	59.5	5.09146				48.5372	3.375	20	0.91325	2.22025
Scot96	119	B91-63/121/3	31.2079	65	5.16828				45.4238	2.875	26.625	1.12388	2.74913
Scot96	121	B91-63/123/5	27.1357	73	4.2654				48.6154	3.5	16.625	0.881125	2.13175
Scot96	122	B91-63/124/1	27.9875	66.5	3.99458				50.6161	2.5	15.375	0.8245	1.7555
Scot96	123	B91-63/125/3	27.693	62.5	5.31179				47.1746	4.125	22.5	1.08125	3.79
Scot96	124	B91-63/126/1	41.027	56.5	6.0995				43.504	3.5	23.125	0.986125	3.36887
Scot96	125	B91-63/127/1	36.8963	53.5	6.00727				43.5659	2.75	20	0.807625	1.954
Scot96	126	B91-63/128/1	32.1104	64	4.99897				43.772	3.625	24.75	1.07913	3.03525
Scot96	128	B91-63/130	33.6373	79	5.40793				50.7652	3.75	20.625	1.08088	3.7125
Scot96	129	B91-63/131/2	33.193	31.5	5.2525				38.0462	2.75	16.5	0.55875	1.3015
Scot96	130	B91-63/132/1	34.8814	72.5	5.22387				48.6027	4	19.125	1.00375	3.50813
Scot96	132	B91-63/135	31.8814	37	5.40808				40.3726	1.875	18.5	0.711875	1.25125
Scot96	133	B91-63/136/1	35.1507	37.5	5.33664				38.8207	2.375	22.625	0.864	1.7795
Scot96	134	B91-63/137/1	35.1592	60.5	5.56959				41.9213	4.375	25.875	1.03275	3.88112
Scot96	135	B91-63/139/1	31.9789	37	5.56555				36.5945	2.5	20.625	0.66325	1.559
Scot96	136	B91-63/140/1	27.1507	55.5	3.89617				47.6998	4.41667	17.875	0.835167	3.22129
Scot96	137	B91-63/141/1	33.4129	44	5.92365				47.8266	4	21.25	0.949625	3.624
Scot96	138	B91-63/142/1	28.693	69.5	5.27999				47.6407	3.25	19.75	0.9165	2.85887
Scot96	139	B91-63/143/1	37.1592	53.5	5.39007				48.6483	3.75	22.75	1.04388	3.67825
Scot96	140	B91-63/144/1	34.6672	59	5.33589				39.8762	3.125	23	0.837875	2.2425
Scot96	141	B91-63/145/1	28.527	58.5	4.87648				42.6183	3.125	16.5	0.638625	2.00012
Scot96	142	B91-63/146/2	39.7245	35.5	4.91406				37.4547	3.75	19.75	0.662875	2.07388
Scot96	144	B91-63/148/1	32.6507	77	4.89962				50.9179	2.625	22.875	1.24013	2.63075
Scot96	145	B91-63/149/1	33.1357	79	5.06305				48.854	3.5	18.375	0.919875	2.94612
Scot96	146	B91-63/150/1	32.422	60.5	4.63962				39.6727	2.875	19.5	0.744375	1.85437
Scot96	147	B91-63/151/3	32.193	65.5	5.56568				44.6757	3.375	21.375	0.90575	2.26675
Scot96	148	B91-63/152/1	27.519	62.5	4.938				43.4595	2.75	21.875	0.919625	2.12812
Scot96	149	B91-63/153/1	37.7514	44.5	5.76512				43.1079	2.75	21.375	0.870375	2.44762
Scot96	150	B91-63/154/1	39.464	33	4.97569				36.4446	3.5	22	0.639125	1.98575
Scot96	151	B91-63/155/2	33.0531	32	5.07513				35.6083	3.625	17.875	0.52925	1.73162
Scot96	152	B91-63/156/2	29.2079	68	5.26508				47.6171	3.75	21	0.982625	3.14012
Scot96	153	B91-63/157/1	43.5104	43.5	5.48518				42.9352	3.125	20.25	0.799125	2.15663
Scot96	154	B91-63/158	26.422	61.5	4.30105				44.1269	3.25	15.375	0.605875	1.6835
Scot96	155	B91-63/159/1	35.8939	61.5254	5.17628				40.2436	2.97045	22.6088	0.901269	2.45138
Scot97	1	B91-63/1/1	15.3773	43.9912	6.0678	7.65	3.65	0.477124	36.23
Scot97	2	B91-63/2/2	14.57	51.4697	6.20352	8	3.75	0.46875	38.25
Scot97	3	B91-63/3/1	7.17912	67.8158	5.77008	7.9	3.95	0.5	40.47
Scot97	4	B91-63/4/1	19.1613	89.2868	5.67135	8.1	3.75	0.462963	39.58
Scot97	5	B91-63/5/3	17.0672	44.0123	5.88116	7.35	3.6	0.489796	37.33
Scot97	6	B91-63/6/1	12.4131	45.9546	5.82347	7.7	3.75	0.487013	38.6
Scot97	7	B91-63/7/3	16.9788	55.8678	6.49645	8.5	3.85	0.452941	43.06
Scot97	8	B91-63/8/1	24.8616	48.5658	4.5539	8.3	3.77197	0.454454	41
Scot97	9	B91-63/9/1	14.6195	53.7738	6.1887	8.75	4	0.457143	44.905
Scot97	10	B91-63/10/1	8.4645	64.5972	6.1244	7.7	4	0.519481	38.955
Scot97	11	B91-63/11/1	18.944	61.9182	6.09077	8	3.67197	0.458996	39.33
Scot97	12	B91-63/12/1	8.97366	70.0553	6.37431	7.4	3.75	0.506757	35.835
Scot97	13	B91-63/13/1	18.5821	93.9583	6.06744	8.3	3.97197	0.478551	42.07
Scot97	14	B91-63/14/1	13.5191	38.5638	5.69061	7.3	3.6	0.493151	35.71
Scot97	15	B91-63/15/1	10.0209	70.129	6.15842	7.7	3.9	0.506494	38.525
Scot97	16	B91-63/16/2	19.7504	41.8582	5.60175	7.5	3.75	0.5	37.51
Scot97	18	B91-63/18/1	21.6014	50.6633	4.90537	7.95	3.85	0.484277	37.49
Scot97	19	B91-63/19/1	9.14699	69.2997	6.64052	7.15	3.7	0.517483	35.305
Scot97	20	B91-63/20/2	7.10168	69.5608	6.46273	8	4	0.5	39.505
Scot97	21	B91-63/21/1	10.8466	44.1858	5.85445	7.35	3.7	0.503401	35.92
Scot97	22	B91-63/22/1	15.6057	51.6148	5.73553	8.4	3.8	0.452381	39.55
Scot97	23	B91-63/23/1	13.7478	90.8994	5.93972	8.15	3.95	0.484663	41.285
Scot97	24	B91-63/24/2	19.9803	47.0578	4.97245	7.6	3.7	0.486842	38.335
Scot97	26	B91-63/26/4	15.9923	76.8249	6.1171	7.9	3.9	0.493671	39.655
Scot97	27	B91-63/27/1	23.5128	56.0698	5.70065	8.4	3.8	0.452381	41.365
Scot97	28	B91-63/28/1	13.477	91.5948	6.14684	8.55	3.85	0.450292	41.18
Scot97	29	B91-63/29/1	13.8116	86.8413	6.09452	8.1	3.92803	0.484942	40.835
Scot97	30	B91-63/30/2	9.49916	68.0672	5.51448	7.85	3.85	0.490446	36.355
Scot97	31	B91-63/31/3	7.06594	74.6882	6.36572	7.9	3.85	0.487342	35.835
Scot97	32	B91-63/32/2	19.6168	89.4651	5.46516	8.4	3.85	0.458333	44.64
Scot97	33	B91-63/33/3	10.5063	84.9609	5.73782	7.95	3.75	0.471698	40.23
Scot97	34	B91-63/34/1	9.34661	66.7112	5.99057	7.35	3.85	0.52381	36.35
Scot97	35	B91-63/35/1	9.47476	89.3966	4.4009	8.25	3.9	0.472727	38.99
Scot97	36	63/36/1	24.5144	68.0459	4.49894	7.7	3.7	0.480519	39.49
Scot97	37	63/37/1	19.5056	91.9683	4.73133	8.1	3.75	0.462963	38.305
Scot97	38	B91-63/38/1	19.2938	96.1422	5.69746	8.9	3.82803	0.430116	40.83
Scot97	40	B91-63/40/2	18.8609	41.2209	6.10241	8	3.7	0.4625	39.57
Scot97	42	B91-63/42/1	22.0643	52.6539	5.40171	8.2	3.7	0.45122	41.125
Scot97	43	B91-63/43/1	13.1383	40.5421	6.44604	8.15	3.8	0.466258	38.585
Scot97	44	B91-63/44/1	13.9737	44.4674	5.72856	7.3	3.65	0.5	34.605
Scot97	45	B91-63/45/1	22.1026	58.9827	5.6311	7.9	3.7	0.468354	39.885
Scot97	46	B91-63/46/1	15.4676	57.1715	5.59004	8.25	3.75	0.454545	38.42
Scot97	48	B91-63/48/2	13.063	93.9957	5.26605	8.65	4	0.462428	42.08
Scot97	49	B91-63/49/3	12.1201	43.1253	5.96314	7.55	3.65	0.483444	37.41
Scot97	50	B91-63/50/2	11.5135	70.6072	6.32805	7.6	3.7	0.486842	37.15
Scot97	51	B91-63/51/1	12.6028	46.2011	5.47588	7.7	3.9	0.506494	39.97
Scot97	52	B91-63/52/1	16.9843	55.9146	6.24652	8.45	3.85	0.455621	40.235
Scot97	53	B91-63/54/1	15.7565	59.7173	6.21006	8.45	3.8	0.449704	38.7
Scot97	54	B91-63/55/1	8.18406	68.6388	6.37336	7.75	3.9	0.503226	37.6
Scot97	55	B91-63/56/1	25.2643	57.1502	4.64595	7.95	3.75	0.471698	37.795
Scot97	57	B91-63/58	13.0093	74.8086	6.32235	7.8	3.95	0.50641	36.39
Scot97	58	B91-63/59/1	10.5446	90.6649	5.52569	8.2	3.9	0.47561	41.6465
Scot97	59	B91-63/60/1	9.95405	91.9691	5.29004	8.85	3.95	0.446328	44.25
Scot97	60	B91-63/61/1	19.5587	63.2476	6.22479	8.35	3.95	0.473054	41.715
Scot97	61	B91-63/62/1	12.4084	72.3498	6.13147	8.15	4	0.490798	39.22
Scot97	62	B91-63/63/1	12.0678	88.9253	5.77329	8.65	3.9	0.450867	42.94
Scot97	63	B91-63/64/1	10.4357	43.2776	6.08101	7.5	3.6	0.48	35.85
Scot97	64	B91-63/66/1	16.9242	54.8625	6.10133	8	3.65	0.45625	40.665
Scot97	65	B91-63/67/1	17.8906	43.7208	5.02175	7.6	3.6	0.473684	36.2
Scot97	66	B91-63/68/1	19.4376	91.8485	5.27167	8.15	3.9	0.478528	44.515
Scot97	67	B91-63/69/1	10.3992	88.0921	5.97103	8.2	3.87197	0.472191	43.55
Scot97	69	B91-63/71/4	19.0024	94.634	6.39618	8.7	3.97197	0.456548	42.805
Scot97	70	B91-63/72/1	15.2204	55.0909	5.36263	8.55	3.9	0.45614	42.215
Scot97	71	B91-63/73/2	9.59045	78.875	6.10715	8.3	3.75	0.451807	41.12
Scot97	72	63/74/2	17.2917	55.6175	6.27364	8.65	3.8	0.439306	42.785
Scot97	73	B91-63/75/1	6.68036	66.976	4.78075	7.75	3.95	0.509677	38.8
Scot97	74	B91-63/76/1	5.99852	64.2899	5.68197	7.45	3.85	0.516779	37.285
Scot97	75	B91-63/77/2	10.4142	41.4804	5.93496	6.95	3.55	0.510791	34.045
Scot97	76	B91-63/78/1	19.6808	39.8592	4.6977	7.25	3.75	0.517241	34.615
Scot97	77	B91-63/79/1	16.7466	53.2378	5.93137	8.6	3.8	0.44186	40.58
Scot97	78	B91-63/80/2	11.3242	40.4076	5.88698	7.6	3.85	0.506579	37.78
Scot97	79	B91-63/81/1	19.2643	53.3215	6.16155	8.5	3.85	0.452941	41.465
Scot97	80	B91-63/82/1	7.55	70.2347	5.58326	7.35	3.8	0.517007	37.445
Scot97	81	B91-63/83/1	20.9667	57.2928	5.29081	8.1	3.8	0.469136	40.58
Scot97	82	B91-63/84/1	18.9886	90.1994	5.7965	8.55	3.95	0.461988	41.11
Scot97	83	B91-63/85/1	12.6339	42.3595	5.94116	7.7	3.75	0.487013	39.275
Scot97	84	B91-63/86/1	18.205	90.5261	5.96803	8.3	3.8	0.457831	41.445
Scot97	85	B91-63/87/2	19.5828	55.0585	5.40873	8.2	3.65	0.445122	40.315
Scot97	86	B91-63/88/1	10.2424	49.994	6.17994	7.25	3.55	0.489655	35.91
Scot97	87	B91-63/89/1	11.7243	40.9075	5.4374	7.05	3.65	0.51773	34.425
Scot97	88	B91-63/90/1	8.63522	87.9623	5.85974	8.45	3.85	0.455621	40.785
Scot97	89	B91-63/91/1	18.8791	93.6517	6.2129	7.85	3.8	0.484076	39.415
Scot97	90	B91-63/92/1	11.5745	96.5698	5.6624	8.45	3.8	0.449704	43.315
Scot97	91	B91-63/93/1	15.1019	76.6274	6.15008	7.3	3.9	0.534247	36.07
Scot97	92	B91-63/94/1	7.05873	70.4263	6.02644	7.7	3.85	0.5	38.98
Scot97	93	B91-63/95/1	11.2119	46.5592	6.754	7.6	3.85	0.506579	36.055
Scot97	94	B91-63/96/1	8.1339	74.2937	6.21553	7.3	3.8	0.520548	38.415
Scot97	95	B91-63/97/3	13.633	52.4472	5.94733	8.3	3.8	0.457831	39.125
Scot97	96	B91-63/98/2	18.8936	89.6866	6.19211	8.25	3.75	0.454545	39.845
Scot97	97	B91-63/99/1	18.3756	54.845	6.1405	8.45	3.85	0.455621	41.595
Scot97	98	B91-63/100/1	11.2151	37.8908	6.11382	7.35	3.55	0.482993	35.875
Scot97	100	B91-63/102/1	9.64571	67.708	6.25348	7.2	3.57197	0.496107	35.265
Scot97	101	B91-63/103/1	6.2902	70.0762	5.14425	8	3.95	0.49375	38.265
Scot97	102	B91-63/104/3	11.8377	49.7236	5.99421	7.25	3.75	0.517241	35.225
Scot97	103	B91-63/105/1	8.57111	74.1817	7.11043	7.6	3.87197	0.50947	37.66
Scot97	105	B91-63/107/3	15.0364	63.4738	6.2028	8.5	3.9	0.458824	39.73
Scot97	106	B91-63/108/1	12.2025	39.8896	6.17184	7.45	3.65	0.489933	35.62
Scot97	107	B91-63/109/1	11.4447	77.7259	6.0355	8.25	4.05	0.490909	40.1
Scot97	108	B91-63/110/1	11.6255	41.2966	5.80713	7.7	3.8	0.493506	37.475
Scot97	109	B91-63/111/1	19.6354	47.3886	6.03305	8	3.8	0.475	38.495
Scot97	110	B91-63/112/1	8.15316	75.6783	6.27108	7.6	3.85	0.506579	39.295
Scot97	111	B91-63/113	10.597	86.1944	6.25731	8.7	4	0.45977	38.95
Scot97	112	B91-63/114/1	13.7183	92.4501	5.80003	7.65	3.8	0.496732	37.585
Scot97	113	B91-63/115/1	8.38683	64.6807	6.42977	7.55	3.75	0.496689	35.905
Scot97	114	B91-63/116	11.0227	93.1293	5.43189	8.9	3.9	0.438202	44.06
Scot97	115	B91-63/117/1	12.8377	57.4174	6.21295	8.65	3.8	0.439306	40.165
Scot97	116	B91-63/118/1	20.5106	91.3693	5.36969	8.2	3.67197	0.447801	41.16
Scot97	117	B91-63/119/1	15.6388	89.6155	5.50628	8.15	3.8	0.466258	39.87
Scot97	118	B91-63/120/1	8.65302	78.3603	6.46272	7.85	3.85	0.490446	38.81
Scot97	119	B91-63/121/3	8.9399	74.953	6.33006	7.8	3.9	0.5	40.1
Scot97	121	B91-63/123/5	8.09448	92.2859	5.42401	8.2	3.8	0.463415	39.92
Scot97	122	B91-63/124/1	7.90637	89.3742	5.35053	8.35	3.8	0.45509	41.53
Scot97	123	B91-63/125/3	7.6285	77.0316	5.91353	7.7	3.85	0.5	38.15
Scot97	124	B91-63/126/1	20.869	63.8655	5.62457	8.65	3.8	0.439306	41.275
Scot97	125	B91-63/127/1	16.927	56.3765	6.34611	8.35	3.8	0.45509	41.99
Scot97	126	B91-63/128/1	10.2788	74.9477	6.28919	7.35	3.75	0.510204	35.12
Scot97	128	B91-63/130	12.6473	89.9234	5.50245	8	3.8	0.475	41.49
Scot97	129	B91-63/131/2	14.05	40.8325	5.50716	7.4	3.55	0.47973	34.65
Scot97	130	B91-63/132/1	12.728	85.5281	5.05616	7.9	3.85	0.487342	42.335
Scot97	132	B91-63/135	11.4357	46.4815	6.08623	7.4	3.95	0.533784	36.66
Scot97	133	B91-63/136/1	17.2183	40.109	6.53529	7.2	3.6	0.5	35.92
Scot97	134	B91-63/137/1	14.5745	74.8098	6.49175	7.55	3.8	0.503311	37.985
Scot97	135	B91-63/139/1	11.5898	44.5542	6.66583	7.4	3.65	0.493243	35.635
Scot97	136	B91-63/140/1	6.62895	70.176	6.03266	7.65	4	0.522876	41.39
Scot97	137	B91-63/141/1	12.4886	52.3806	6.57425	8.55	3.8	0.444444	39.855
Scot97	138	B91-63/142/1	10.3188	78.5833	6.01058	8.45	3.9	0.461538	39.125
Scot97	139	B91-63/143/1	16.1808	57.4785	6.18933	8.55	3.75	0.438596	41.605
Scot97	140	B91-63/144/1	14.0736	72.781	6.24014	7.2	3.8	0.527778	36.215
Scot97	141	B91-63/145/1	9.46666	68.3455	6.12298	7.4	3.8	0.513514	38.19
Scot97	142	B91-63/146/2	20.7904	38.6853	4.91685	7.5	3.65	0.486667	35.24
Scot97	144	B91-63/148/1	12.6726	83.8174	5.60336	8.7	3.9	0.448276	44.095
Scot97	145	B91-63/149/1	12.9734	90.9007	5.61528	8.7	3.9	0.448276	44.22
Scot97	146	B91-63/150/1	11.7243	67.573	5.52975	7.5	3.8	0.506667	36.57
Scot97	147	B91-63/151/3	13.7917	70.3028	6.24111	7.6	3.9	0.513158	37.62
Scot97	148	B91-63/152/1	7.14845	74.7042	6.09272	8.05	3.8	0.47205	35.915
Scot97	149	B91-63/153/1	18.8319	52.0105	6.49679	8.45	3.65	0.431953	41.325
Scot97	150	B91-63/154/1	21.0135	44.0853	5.255	7.6	3.67197	0.483154	36.62
Scot97	151	B91-63/155/2	13.5827	41.2838	5.697	7	3.7	0.528571	35.83
Scot97	152	B91-63/156/2	8.37562	77.9706	6.45716	7.8	3.87197	0.496406	37.635
Scot97	153	B91-63/157/1	25.0659	54.5654	5.08769	8.3	3.6	0.433735	36.91
Scot97	154	B91-63/158	7.47407	64.046	6.02709	7.5	3.97197	0.529596	36.965
Scot97	155	B91-63/159/1	15.2025	66.1446	5.31099	7.25	3.8	0.524138	37.07
Scot98	1	B91-63/1/1			6.64388
Scot98	2	B91-63/2/2			7.41605
Scot98	3	B91-63/3/1			7.42715
Scot98	4	B91-63/4/1			7.792
Scot98	5	B91-63/5/3			6.84946
Scot98	6	B91-63/6/1			7.16073
Scot98	7	B91-63/7/3			7.69075
Scot98	8	B91-63/8/1			7.97378
Scot98	9	B91-63/9/1			7.80207
Scot98	10	B91-63/10/1			6.87247
Scot98	11	B91-63/11/1			7.56419
Scot98	12	B91-63/12/1			7.3972
Scot98	13	B91-63/13/1			7.61444
Scot98	14	B91-63/14/1			6.68806
Scot98	15	B91-63/15/1			7.23177
Scot98	16	B91-63/16/2			6.80787
Scot98	18	B91-63/18/1			7.46707
Scot98	19	B91-63/19/1			7.37184
Scot98	20	B91-63/20/2			6.99694
Scot98	21	B91-63/21/1			6.90716
Scot98	22	B91-63/22/1			7.10843
Scot98	23	B91-63/23/1			6.76337
Scot98	24	B91-63/24/2			6.45128
Scot98	26	B91-63/26/4			8.51795
Scot98	27	B91-63/27/1			6.44534
Scot98	28	B91-63/28/1			6.97551
Scot98	29	B91-63/29/1			7.2831
Scot98	30	B91-63/30/2			7.29781
Scot98	31	B91-63/31/3			7.01155
Scot98	32	B91-63/32/2			7.6072
Scot98	33	B91-63/33/3			7.16899
Scot98	34	B91-63/34/1			7.20125
Scot98	35	B91-63/35/1			5.77544
Scot98	36	63/36/1			6.39796
Scot98	37	63/37/1			6.97917
Scot98	38	B91-63/38/1			6.94824
Scot98	40	B91-63/40/2			6.90747
Scot98	42	B91-63/42/1			7.11412
Scot98	43	B91-63/43/1			7.17881
Scot98	44	B91-63/44/1			6.58347
Scot98	45	B91-63/45/1			6.75655
Scot98	46	B91-63/46/1			6.90415
Scot98	48	B91-63/48/2			6.77219
Scot98	49	B91-63/49/3			7.06197
Scot98	50	B91-63/50/2			7.25333
Scot98	51	B91-63/51/1			6.52608
Scot98	52	B91-63/52/1			7.44576
Scot98	53	B91-63/54/1			7.05672
Scot98	54	B91-63/55/1			7.52552
Scot98	55	B91-63/56/1			6.84312
Scot98	57	B91-63/58			7.64705
Scot98	58	B91-63/59/1			6.64341
Scot98	59	B91-63/60/1			6.10075
Scot98	60	B91-63/61/1			7.39763
Scot98	61	B91-63/62/1			7.12329
Scot98	62	B91-63/63/1			7.00969
Scot98	63	B91-63/64/1			7.2626
Scot98	64	B91-63/66/1			6.57723
Scot98	65	B91-63/67/1			7.53381
Scot98	66	B91-63/68/1			8.04822
Scot98	67	B91-63/69/1			6.66156
Scot98	69	B91-63/71/4			7.83849
Scot98	70	B91-63/72/1			7.4282
Scot98	71	B91-63/73/2			6.69597
Scot98	72	63/74/2			6.59247
Scot98	73	B91-63/75/1			6.78294
Scot98	74	B91-63/76/1			6.8919
Scot98	75	B91-63/77/2			6.67402
Scot98	76	B91-63/78/1			7.20018
Scot98	77	B91-63/79/1			8.35161
Scot98	78	B91-63/80/2			6.60569
Scot98	79	B91-63/81/1			7.78846
Scot98	80	B91-63/82/1			6.78307
Scot98	81	B91-63/83/1			7.33929
Scot98	82	B91-63/84/1			7.11075
Scot98	83	B91-63/85/1			6.35184
Scot98	84	B91-63/86/1			6.67979
Scot98	85	B91-63/87/2			6.81744
Scot98	86	B91-63/88/1			6.65852
Scot98	87	B91-63/89/1			6.78631
Scot98	88	B91-63/90/1			6.62181
Scot98	89	B91-63/91/1			7.15483
Scot98	90	B91-63/92/1			7.20426
Scot98	91	B91-63/93/1			7.03253
Scot98	92	B91-63/94/1			6.90851
Scot98	93	B91-63/95/1			7.1188
Scot98	94	B91-63/96/1			7.5293
Scot98	95	B91-63/97/3			7.40609
Scot98	96	B91-63/98/2			6.9165
Scot98	97	B91-63/99/1			7.34426
Scot98	98	B91-63/100/1			7.20907
Scot98	100	B91-63/102/1			7.06638
Scot98	101	B91-63/103/1			6.59912
Scot98	102	B91-63/104/3			7.31319
Scot98	103	B91-63/105/1			7.35114
Scot98	105	B91-63/107/3			7.88199
Scot98	106	B91-63/108/1			6.38559
Scot98	107	B91-63/109/1			8.01037
Scot98	108	B91-63/110/1			7.32037
Scot98	109	B91-63/111/1			6.83763
Scot98	110	B91-63/112/1			7.32558
Scot98	111	B91-63/113			7.56403
Scot98	112	B91-63/114/1			7.22807
Scot98	113	B91-63/115/1			7.42581
Scot98	114	B91-63/116			7.41667
Scot98	115	B91-63/117/1			7.19059
Scot98	116	B91-63/118/1			7.4546
Scot98	117	B91-63/119/1			6.86957
Scot98	118	B91-63/120/1			7.39155
Scot98	119	B91-63/121/3			6.89265
Scot98	121	B91-63/123/5			6.79104
Scot98	122	B91-63/124/1			6.94094
Scot98	123	B91-63/125/3			7.61781
Scot98	124	B91-63/126/1			7.07212
Scot98	125	B91-63/127/1			7.17602
Scot98	126	B91-63/128/1			7.29619
Scot98	128	B91-63/130			7.16996
Scot98	129	B91-63/131/2			6.58388
Scot98	130	B91-63/132/1			6.71608
Scot98	132	B91-63/135			7.0199
Scot98	133	B91-63/136/1			6.51977
Scot98	134	B91-63/137/1			8.0372
Scot98	135	B91-63/139/1			7.18224
Scot98	136	B91-63/140/1			6.72423
Scot98	137	B91-63/141/1			7.04813
Scot98	138	B91-63/142/1			7.64456
Scot98	139	B91-63/143/1			6.93101
Scot98	140	B91-63/144/1			7.3268
Scot98	141	B91-63/145/1			7.47767
Scot98	142	B91-63/146/2			6.93947
Scot98	144	B91-63/148/1			6.40295
Scot98	145	B91-63/149/1			7.82786
Scot98	146	B91-63/150/1			6.86231
Scot98	147	B91-63/151/3			8.08362
Scot98	148	B91-63/152/1			7.20616
Scot98	149	B91-63/153/1			7.26212
Scot98	150	B91-63/154/1			6.46786
Scot98	151	B91-63/155/2			6.31735
Scot98	152	B91-63/156/2			7.44991
Scot98	153	B91-63/157/1			6.89075
Scot98	154	B91-63/158			6.46789
Scot98	155	B91-63/159/1			7.32197
Scot99	1	B91-63/1/1	24.5	34.1522	6.60487
Scot99	2	B91-63/2/2	24	51.6845	6.62113
Scot99	3	B91-63/3/1	15	67.781	5.93013
Scot99	4	B91-63/4/1	22.5	72.639	6.69768
Scot99	5	B91-63/5/3	24	48.3582	6.7009
Scot99	6	B91-63/6/1	23	47.1512	6.04406
Scot99	7	B91-63/7/3	22.5	60.6408	6.39348
Scot99	8	B91-63/8/1	32	46.4691	7.15944
Scot99	9	B91-63/9/1	23	56.3476	6.85116
Scot99	10	B91-63/10/1	15	66.9876	5.84855
Scot99	11	B91-63/11/1	24.5	59.1463	6.4218
Scot99	12	B91-63/12/1	16	69.0024	6.11785
Scot99	13	B91-63/13/1	26.5	77.2632	6.1502
Scot99	14	B91-63/14/1	25	37.8294	6.32373
Scot99	15	B91-63/15/1	18.5	69.6814	6.44168
Scot99	16	B91-63/16/2	24	40.8692	5.42952
Scot99	18	B91-63/18/1	30.5	52.4506	6.26504
Scot99	19	B91-63/19/1	16.5	72.1922	6.36165
Scot99	20	B91-63/20/2	14.5	67.0567	5.90853
Scot99	21	B91-63/21/1	24	59.7055	6.88118
Scot99	22	B91-63/22/1	24.5	48.9683	6.12174
Scot99	23	B91-63/23/1	21	85.9607	5.7426
Scot99	24	B91-63/24/2	27.5	47.4305	6.27321
Scot99	26	B91-63/26/4	25	73.8083	6.73424
Scot99	27	B91-63/27/1	32	56.3414	6.12766
Scot99	28	B91-63/28/1	20	77.5165	6.07352
Scot99	29	B91-63/29/1	20	81.5961	6.15047
Scot99	30	B91-63/30/2	16	73.768	5.57079
Scot99	31	B91-63/31/3	15.5	74.8926	5.66261
Scot99	32	B91-63/32/2	24.5	81.9308	6.60222
Scot99	33	B91-63/33/3	18	82.5124	5.62612
Scot99	34	B91-63/34/1	16.5	69.8435	6.14307
Scot99	35	B91-63/35/1	16.5	83.1338	4.60753
Scot99	36	63/36/1	32	70.2337	6.69697
Scot99	37	63/37/1	25	89.2454	5.84894
Scot99	38	B91-63/38/1	27.5	90.47	6.46507
Scot99	40	B91-63/40/2	25.5	49.5296	6.49009
Scot99	42	B91-63/42/1	29.5	50.1113	6.1563
Scot99	43	B91-63/43/1	24	39.6008	6.56049
Scot99	44	B91-63/44/1	22.5	40.5673	6.02727
Scot99	45	B91-63/45/1	30.5	55.5042	6.33069
Scot99	46	B91-63/46/1	22.5	56.7538	6.04637
Scot99	48	B91-63/48/2	18	88.2623	6.0471
Scot99	49	B91-63/49/3	22	42.6618	5.87025
Scot99	50	B91-63/50/2	20	64.6367	6.08136
Scot99	51	B91-63/51/1	22.5	40.4346	5.76678
Scot99	52	B91-63/52/1	22	51.7664	6.77719
Scot99	53	B91-63/54/1	23.5	55.8121	6.66242
Scot99	54	B91-63/55/1	17	66.0761	6.31448
Scot99	55	B91-63/56/1	33.5	54.3988	6.02323
Scot99	57	B91-63/58	21	72.9715	6.66701
Scot99	58	B91-63/59/1	16	89.7508	5.49095
Scot99	59	B91-63/60/1	16.5	87.6622	5.21486
Scot99	60	B91-63/61/1	26	55.606	6.78962
Scot99	61	B91-63/62/1	21.5	75.908	6.17966
Scot99	62	B91-63/63/1	16.5	84.244	5.7374
Scot99	63	B91-63/64/1	23.5	44.7456	6.5824
Scot99	64	B91-63/66/1	24	49.8914	6.67921
Scot99	65	B91-63/67/1	25.5	41.4892	6.33393
Scot99	66	B91-63/68/1	21.5	78.552	6.24261
Scot99	67	B91-63/69/1	19	85.097	5.74595
Scot99	69	B91-63/71/4	23.5	83.1886	6.40229
Scot99	70	B91-63/72/1	23.5	57.925	6.20966
Scot99	71	B91-63/73/2	18	75.2829	6.06754
Scot99	72	63/74/2	23.5	51.6713	6.31601
Scot99	73	B91-63/75/1	14.5	67.8908	5.45129
Scot99	74	B91-63/76/1	13.5	65.8977	5.36274
Scot99	75	B91-63/77/2	21	45.6704	5.66292
Scot99	76	B91-63/78/1	27.5	42.7783	6.09253
Scot99	77	B91-63/79/1	24	48.7417	6.28404
Scot99	78	B91-63/80/2	21	36.9888	6.14105
Scot99	79	B91-63/81/1	27	52.0469	7.04872
Scot99	80	B91-63/82/1	15	69.8867	5.87661
Scot99	81	B91-63/83/1	29.5	53.9295	7.11629
Scot99	82	B91-63/84/1	25.5	81.0636	6.42501
Scot99	83	B91-63/85/1	25.5	41.645	6.58793
Scot99	84	B91-63/86/1	23.5	83.7926	5.98768
Scot99	85	B91-63/87/2	26.5	50.2741	6.17589
Scot99	86	B91-63/88/1	21	48.9321	5.81046
Scot99	87	B91-63/89/1	22.5	41.476	5.57965
Scot99	88	B91-63/90/1	15.5	88.0496	5.86777
Scot99	89	B91-63/91/1	25.5	87.7917	5.96332
Scot99	90	B91-63/92/1	20	89.8577	5.58844
Scot99	91	B91-63/93/1	20.5	75.5439	5.96014
Scot99	92	B91-63/94/1	14	72.8659	5.48426
Scot99	93	B91-63/95/1	22.5	40.6894	6.15369
Scot99	94	B91-63/96/1	15.5	67.922	6.0857
Scot99	95	B91-63/97/3	22.5	50.2121	6.29248
Scot99	96	B91-63/98/2	27	85.1724	6.24533
Scot99	97	B91-63/99/1	23.5	57.912	6.3046
Scot99	98	B91-63/100/1	22	33.3714	6.72396
Scot99	100	B91-63/102/1	18	67.3947	6.38056
Scot99	101	B91-63/103/1	14.5	75.6093	5.08802
Scot99	102	B91-63/104/3	22	48.3156	6.26755
Scot99	103	B91-63/105/1	17	69.0794	6.26347
Scot99	105	B91-63/107/3	23.5	61.6981	6.48758
Scot99	106	B91-63/108/1	23	32.5361	6.2105
Scot99	107	B91-63/109/1	19.5	74.4136	6.35456
Scot99	108	B91-63/110/1	21.5	38.4828	6.2344
Scot99	109	B91-63/111/1	28	44.7935	6.76006
Scot99	110	B91-63/112/1	16.5	70.7675	6.35096
Scot99	111	B91-63/113	19.5	81.0267	5.82141
Scot99	112	B91-63/114/1	20.5	85.5361	5.78433
Scot99	113	B91-63/115/1	16.5	61.5517	6.53733
Scot99	114	B91-63/116	20	88.9637	6.18181
Scot99	115	B91-63/117/1	22	57.4592	5.89342
Scot99	116	B91-63/118/1	28.5	84.7964	6.57929
Scot99	117	B91-63/119/1	20.5	85.1325	5.82724
Scot99	118	B91-63/120/1	18	78.9796	6.7697
Scot99	119	B91-63/121/3	17.5	72.0447	6.03428
Scot99	121	B91-63/123/5	17.5	86.7102	5.11447
Scot99	122	B91-63/124/1	15.5	88.0647	5.04922
Scot99	123	B91-63/125/3	16	80.6945	6.57352
Scot99	124	B91-63/126/1	27.5	61.5271	6.79424
Scot99	125	B91-63/127/1	26.5	56.2129	6.97024
Scot99	126	B91-63/128/1	16.5	74.4805	6.01413
Scot99	128	B91-63/130	19.5	80.3662	6.42476
Scot99	129	B91-63/131/2	22.5	40.5406	5.58585
Scot99	130	B91-63/132/1	19.5	78.6987	5.81433
Scot99	132	B91-63/135	22.5	48.2726	6.46973
Scot99	133	B91-63/136/1	24	38.2824	6.31319
Scot99	134	B91-63/137/1	20.5	68.5509	6.47597
Scot99	135	B91-63/139/1	21	43.4288	6.3189
Scot99	136	B91-63/140/1	14	69.4732	5.59394
Scot99	137	B91-63/141/1	21	48.1675	6.20245
Scot99	138	B91-63/142/1	17.5	80.3737	5.77614
Scot99	139	B91-63/143/1	22.5	52.0916	6.29803
Scot99	140	B91-63/144/1	22	66.8884	6.32777
Scot99	141	B91-63/145/1	18	61.9066	6.09827
Scot99	142	B91-63/146/2	28	34.1289	6.10041
Scot99	144	B91-63/148/1	19	82.3965	5.79182
Scot99	145	B91-63/149/1	20	82.5628	5.66186
Scot99	146	B91-63/150/1	19	64.818	5.62276
Scot99	147	B91-63/151/3	21.5	67.7777	6.45149
Scot99	148	B91-63/152/1	14	74.4789	5.64715
Scot99	149	B91-63/153/1	24.5	48.9742	6.60864
Scot99	150	B91-63/154/1	28.5	48.2733	6.47521
Scot99	151	B91-63/155/2	23	40.0573	6.1812
Scot99	152	B91-63/156/2	16.5	73.1072	6.3645
Scot99	153	B91-63/157/1	36	49.7114	6.39392
Scot99	154	B91-63/158	14	64.0667	4.95886
Scot99	155	B91-63/159/1	21	64.5985	5.88882
